# Supplementary material for: INPP4B suppresses prostate cancer cell invasion
Source: Cell Commun Signal. 2014 Sep 25;12:61. doi: 10.1186/s12964-014-0061-y (PMC4181726; doi:10.1186/s12964-014-0061-y)
Supplement: Additional file 3: — Differentially expressed genes in PC-3 cells following INPP4B induction. [file 12964_2014_61_MOESM3_ESM.xlsx]

## Sheet: Sheet1
TargetID	Signal_X	Signal_Y	DetectionPval_X	DetectionPval_Y	Diff_Score	p-value	Fold_change(y/x)	Log_ratio(y/x)	Probe	SEARCH_KEY	ACCESSION	PROBE_ID	DEFINITION	SYNONYMS
ANKRD13D	23.9	4	0.0039	0.2675	-13.8159	0.0415346	0.167364	-2.57894	3850097	XM_945567.1	XM_945567.1	ILMN_1807112	PREDICTED: Homo sapiens ankyrin repeat domain 13 family, member D, transcript variant 6 (ANKRD13D), mRNA.
LOC100134644	24.8	4.6	0.0039	0.2312	-16.6305	0.0217245	0.185484	-2.43063	1090091	XM_001721285.1	XM_001721285.1	ILMN_3235254	PREDICTED: Homo sapiens hypothetical protein LOC100134644 (LOC100134644), mRNA.
LOC652669	25.8	5.2	0.0026	0.2091	-17.4698	0.0179069	0.20155	-2.31079	2060017	XM_942246.1	XM_942246.1	ILMN_1695864	PREDICTED: Homo sapiens similar to SLIT-ROBO Rho GTPase-activating protein 2 (srGAP2) (Formin-binding protein 2) (LOC652669), mRNA.
LOC100128389	28.8	8.7	0.0013	0.1273	-16.4691	0.0225471	0.302083	-1.72698	6450338	XM_001714454.1	XM_001714454.1	ILMN_3181473	PREDICTED: Homo sapiens hypothetical protein LOC100128389 (LOC100128389), mRNA.
TRIM9	35.4	12.1	0.0013	0.0701	-20.078	0.009822	0.341808	-1.54874	460121	NM_052978.3	NM_052978.3	ILMN_1786697	Homo sapiens tripartite motif-containing 9 (TRIM9), transcript variant 2, mRNA.	SPRING; KIAA0282; RNF91
HS.572932	42.3	15.8	0.0013	0.0325	-17.3727	0.0183118	0.373522	-1.42073	1260470	Hs.572932	BF432939	ILMN_1854169	7n28g05.x1 NCI_CGAP_Lu24 Homo sapiens cDNA clone IMAGE:3566024 3, mRNA sequence
GNAZ	44.4	18.5	0.0013	0.0182	-16.62	0.0217771	0.416667	-1.26303	4640609	NM_002073.2	NM_002073.2	ILMN_1766182	Homo sapiens guanine nucleotide binding protein (G protein), alpha z polypeptide (GNAZ), mRNA.
HAS2	40.8	18.8	0.0013	0.0156	-14.3094	0.0370732	0.460784	-1.11784	1780280	NM_005328.1	NM_005328.1	ILMN_1700935	Homo sapiens hyaluronan synthase 2 (HAS2), mRNA.	MGC126241; MGC126242
N4BP2	35.3	16.4	0.0013	0.0273	-13.3959	0.045752	0.464589	-1.10597	2650408	NM_018177.2	NM_018177.2	ILMN_1782273	Homo sapiens Nedd4 binding protein 2 (N4BP2), mRNA.	B3BP; KIAA1413; FLJ10680
IL8	1068.5	520.7	0	0	-98.6941	1.3508e-10	0.487319	-1.03706	1980309	NM_000584.2	NM_000584.2	ILMN_2184373	Homo sapiens interleukin 8 (IL8), mRNA.	GCP-1; MDNCF; NAP1; CXCL8; AMCF-I; TSG-1; LYNAP; NAP-1; MONAP; GCP1; SCYB8; LUCT; K60; LECT; 3-10C; b-ENAP; NAF
GABBR2	42.3	21.2	0.0013	0.0117	-16.2446	0.0237432	0.501182	-0.996593	4780563	NM_005458.5	NM_005458.5	ILMN_1660718	Homo sapiens gamma-aminobutyric acid (GABA) B receptor, 2 (GABBR2), mRNA.	HRIHFB2099; HG20; GPR51; FLJ36928; GPRC3B; GABABR2
C20ORF56	304.5	153.9	0	0	-100.848	8.22602e-11	0.505419	-0.984449	240735	XR_041830.1	XR_041830.1	ILMN_3196687	PREDICTED: Homo sapiens misc_RNA (C20orf56), miscRNA.
IL1RL1	93.7	48.2	0	0.0013	-42.0156	6.28695e-05	0.514408	-0.959016	5420754	NM_003856.2	NM_003856.2	ILMN_2242900	Homo sapiens interleukin 1 receptor-like 1 (IL1RL1), transcript variant 2, mRNA.	FIT-1; DER4; T1; MGC32623; ST2L; ST2; ST2V
RNF214	49.3	25.4	0.0013	0.0065	-18.8333	0.0130819	0.515213	-0.956759	6940600	NM_207343.1	NM_207343.2	ILMN_1800420	Homo sapiens ring finger protein 214 (RNF214), transcript variant 1, mRNA.	DKFZp547C195
PHLDB2	93.1	48.1	0	0.0013	-34.1059	0.000388517	0.516649	-0.952744	610301	NM_145753.1	NM_145753.1	ILMN_1719792	Homo sapiens pleckstrin homology-like domain, family B, member 2 (PHLDB2), mRNA.	LL5b; DKFZp686J05113; DKFZp313O2433; LL5beta; FLJ21791; DKFZp434G227
LOC100216001	121.6	64.2	0	0.0013	-52.2403	5.96994e-06	0.527961	-0.921498	4830019	NR_024475.1	NR_024475.1	ILMN_3239576	Homo sapiens hypothetical LOC100216001 (LOC100216001), non-coding RNA.
C20ORF56	213.7	114.6	0	0	-82.8335	5.20775e-09	0.536266	-0.89898	2260114	XR_041830.1	XR_041830.1	ILMN_3273154	PREDICTED: Homo sapiens misc_RNA (C20orf56), miscRNA.
IL8	323.7	174.2	0	0	-103.631	4.33421e-11	0.538153	-0.893913	1570553	NM_000584.2	NM_000584.2	ILMN_1666733	Homo sapiens interleukin 8 (IL8), mRNA.	GCP-1; MDNCF; NAP1; CXCL8; AMCF-I; TSG-1; LYNAP; NAP-1; MONAP; GCP1; SCYB8; LUCT; K60; LECT; 3-10C; b-ENAP; NAF
CDCA4	50	27.2	0.0013	0.0065	-17.3612	0.0183603	0.544	-0.878321	6520528	NM_145701.1	NM_145701.1	ILMN_2383964	Homo sapiens cell division cycle associated 4 (CDCA4), transcript variant 14, mRNA.	MGC19517; FLJ20764; HEPP
HS.126889	45.1	24.7	0.0013	0.0091	-15.0368	0.031356	0.547672	-0.868616	60523	Hs.126889	AK095534	ILMN_1821397	Homo sapiens cDNA FLJ38215 fis, clone FCBBF2000291
HMGA2	141.7	77.8	0	0.0013	-26.6933	0.00214126	0.549047	-0.864998	3440246	NM_003484.1	NM_003484.1	ILMN_1666236	Homo sapiens high mobility group AT-hook 2 (HMGA2), transcript variant 2, mRNA.	HMGI-C; HMGIC; LIPO; BABL; STQTL9
LYPD1	57	31.3	0.0013	0.0013	-20.1902	0.0095715	0.549123	-0.864799	6290341	NM_001077427.2	NM_001077427.2	ILMN_2388397	Homo sapiens LY6/PLAUR domain containing 1 (LYPD1), transcript variant 2, mRNA.	MGC29643; PHTS; FLJ41033; LYPDC1
KIAA1429	118.3	65.1	0	0.0013	-22.5401	0.00557173	0.550296	-0.861721	1470068	NM_183009.1	NM_183009.1	ILMN_1741841	Homo sapiens KIAA1429 (KIAA1429), transcript variant 2, mRNA.	MSTP054; MGC141940; DKFZP434I116; MGC138493; DKFZp781B2117
S100A14	53.5	29.7	0.0013	0.0026	-17.853	0.0163946	0.55514	-0.849076	1240093	NM_020672.1	NM_020672.1	ILMN_1783287	Homo sapiens S100 calcium binding protein A14 (S100A14), mRNA.	S100A15; BCMP84
HAS2	53.2	29.6	0.0013	0.0026	-18.0654	0.0156121	0.556391	-0.845829	840204	NM_005328.1	NM_005328.1	ILMN_1792978	Homo sapiens hyaluronan synthase 2 (HAS2), mRNA.	MGC126241; MGC126242
SERPINB7	1191.8	671	0	0	-51.5422	7.011e-06	0.563014	-0.828757	7200243	NM_003784.1	NM_003784.2	ILMN_1767685	Homo sapiens serpin peptidase inhibitor, clade B (ovalbumin), member 7 (SERPINB7), transcript variant 1, mRNA.	MEGSIN; MGC120014; MGC120015; DKFZp686D06190
LOC100134301	45.4	25.9	0.0013	0.0065	-13.6645	0.0430081	0.570485	-0.80974	6280382	XM_001720715.1	XM_001720715.1	ILMN_3241856	PREDICTED: Homo sapiens hypothetical protein LOC100134301 (LOC100134301), mRNA.
DHRS9	59.7	34.1	0.0013	0.0013	-14.9227	0.0321907	0.571189	-0.807959	630315	NM_005771.3	NM_005771.3	ILMN_1733998	Homo sapiens dehydrogenase/reductase (SDR family) member 9 (DHRS9), transcript variant 1, mRNA.	RDHL; 3alpha-HSD; RETSDR8; RDH15
COL6A3	419.4	239.7	0	0	-97.5912	1.74133e-10	0.571531	-0.807097	6250192	NM_057164.2	NM_057165.2	ILMN_1706643	Homo sapiens collagen, type VI, alpha 3 (COL6A3), transcript variant 3, mRNA.	DKFZp686K04147; FLJ34702; DKFZp686D23123
LOC100134073	100.3	57.8	0	0.0013	-14.1037	0.0388714	0.576271	-0.79518	3170338	XM_001718050.1	XM_001718050.1	ILMN_3242105	PREDICTED: Homo sapiens similar to LYPDC1 protein (LOC100134073), mRNA.
LOC647481	57.7	33.5	0.0013	0.0013	-13.7233	0.0424297	0.580589	-0.78441	430477	XM_936545.1	XM_001128566.1	ILMN_1687041	PREDICTED: Homo sapiens similar to F33H2.2 (LOC647481), mRNA.
HS.554324	122.8	71.5	0	0.0013	-25.3784	0.00289841	0.582248	-0.780295	580102	Hs.554324	CR596519	ILMN_1886655	full-length cDNA clone CS0DI056YK21 of Placenta Cot 25-normalized of Homo sapiens (human)
FZD8	754.7	443	0	0	-99.0749	1.2374e-10	0.586988	-0.768597	3290301	NM_031866.1	NM_031866.1	ILMN_1729368	Homo sapiens frizzled homolog 8 (Drosophila) (FZD8), mRNA.	hFZ8; FZ-8
ITGA1	50.8	30	0.0013	0.0026	-14.1317	0.0386216	0.590551	-0.759866	460220	NM_181501.1	NM_181501.1	ILMN_1802411	Homo sapiens integrin, alpha 1 (ITGA1), mRNA.	CD49a; VLA1
MT1E	53.2	31.7	0.0013	0.0013	-13.9016	0.040723	0.595865	-0.746943	2070288	NM_175617.3	NM_175617.3	ILMN_2173611	Homo sapiens metallothionein 1E (MT1E), mRNA.	MT1; MTD
DHX37	51	30.4	0.0013	0.0026	-14.6798	0.0340424	0.596078	-0.746426	5670438	NM_032656.2	NM_032656.2	ILMN_1805742	Homo sapiens DEAH (Asp-Glu-Ala-His) box polypeptide 37 (DHX37), mRNA.	MGC46245; KIAA1517; FLJ41974; MGC2695; DDX37; MGC4322
GBX2	130.2	78	0	0.0013	-32.2147	0.000600523	0.599078	-0.739183	2450491	NM_001485.2	NM_001485.2	ILMN_1680320	Homo sapiens gastrulation brain homeobox 2 (GBX2), mRNA.
RASAL3	56.5	34.6	0.0013	0.0013	-15.5675	0.0277492	0.612389	-0.707479	520273	XM_937586.1	NM_022904.1	ILMN_1795089	Homo sapiens RAS protein activator like 3 (RASAL3), mRNA.	DKFZp667E013; FLJ00087
IL1RL1	200.5	123	0	0	-29.2768	0.00118119	0.613466	-0.704944	6020300	NM_003856.2	NM_003856.2	ILMN_2313672	Homo sapiens interleukin 1 receptor-like 1 (IL1RL1), transcript variant 2, mRNA.	FIT-1; DER4; T1; MGC32623; ST2L; ST2; ST2V
DDX19-DDX19L	52.9	32.6	0.0013	0.0013	-13.2895	0.0468867	0.616257	-0.698396	7650519	NM_001015047.1	NM_001015047.1	ILMN_1728069	Homo sapiens DDX19-DDX19L protein (DDX19-DDX19L), mRNA.
SERPINB7	467.9	288.4	0	0	-52.8927	5.13724e-06	0.616371	-0.698129	450463	NM_003784.2	NM_003784.2	ILMN_2395139	Homo sapiens serpin peptidase inhibitor, clade B (ovalbumin), member 7 (SERPINB7), transcript variant 1, mRNA.	MEGSIN; MGC120014; MGC120015; DKFZp686D06190
PPAP2B	773.4	477.6	0	0	-62.1285	6.12562e-07	0.617533	-0.695412	7050575	NM_003713.3	NM_003713.3	ILMN_2388800	Homo sapiens phosphatidic acid phosphatase type 2B (PPAP2B), transcript variant 1, mRNA.	VCIP; PAP2-beta; MGC15306; LPP3; PAP2-b; Dri42; PAP-2b
IGFBP3	297.3	184.4	0	0	-58.0874	1.55332e-06	0.620249	-0.689081	6840372	NM_001013398.1	NM_001013398.1	ILMN_2396875	Homo sapiens insulin-like growth factor binding protein 3 (IGFBP3), transcript variant 1, mRNA.	BP-53; IBP3
PLEKHG4	117.3	72.8	0	0.0013	-21.3948	0.00725304	0.620631	-0.688193	2640014	NM_015432.2	NM_015432.2	ILMN_1736242	Homo sapiens pleckstrin homology domain containing, family G (with RhoGef domain) member 4 (PLEKHG4), mRNA.	puratrophin1; DKFZP434I216; SCA4
PLAU	3031.1	1884	0	0	-97.6087	1.73432e-10	0.621557	-0.686042	5360670	NM_002658.2	NM_002658.2	ILMN_1656057	Homo sapiens plasminogen activator, urokinase (PLAU), mRNA.	UPA; URK; u-PA; ATF
PPAP2B	147.8	93	0	0	-23.7237	0.00424258	0.629229	-0.668344	6220097	NM_177414.1	NM_177414.1	ILMN_2408683	Homo sapiens phosphatidic acid phosphatase type 2B (PPAP2B), transcript variant 2, mRNA.	MGC15306; LPP3; Dri42; VCIP; PAP2-beta; PAP2-b; PAP-2b
CXCR7	84.3	53.1	0.0013	0.0013	-22.9959	0.00501661	0.629893	-0.666821	450424	NM_020311.1	NM_020311.2	ILMN_1798360	Homo sapiens chemokine (C-X-C motif) receptor 7 (CXCR7), mRNA.	CMKOR1; GPR159; RDC1
FLJ32011	128.7	81.8	0	0.0013	-16.4266	0.0227688	0.635587	-0.653839	1440725	NM_182516.1	NM_182516.1	ILMN_1723834	Homo sapiens hypothetical protein FLJ32011 (FLJ32011), mRNA.
MTMR14	74.4	47.3	0.0013	0.0013	-18.0094	0.0158147	0.635753	-0.653462	4220121	NM_001077525.1	NM_001077525.1	ILMN_2297864	Homo sapiens myotubularin related protein 14 (MTMR14), transcript variant 2, mRNA.	FLJ22405; C3orf29; hEDTP; FLJ90311
COBRA1	60.7	38.7	0.0013	0.0013	-13.6124	0.0435271	0.637562	-0.649363	6380044	NM_015456.2	NM_015456.2	ILMN_2290007	Homo sapiens cofactor of BRCA1 (COBRA1), mRNA.	RP13-122B23.3; DKFZP586B0519; NELF-B; NELFB
RP2	105.4	67.5	0	0.0013	-20.3342	0.00925934	0.640417	-0.642915	2710332	NM_006915.1	NM_006915.1	ILMN_1659255	Homo sapiens retinitis pigmentosa 2 (X-linked recessive) (RP2), mRNA.	KIAA0215; TBCCD2
HS.22689	210.1	135.3	0	0	-27.8464	0.00164195	0.643979	-0.634914	5340020	Hs.22689	AL049390	ILMN_1898453	Homo sapiens mRNA; cDNA DKFZp586O1318 (from clone DKFZp586O1318)
IFNE1	68.3	44	0.0013	0.0013	-16.0198	0.0250046	0.644217	-0.634382	6840441	NM_176891.3	NM_176891.3	ILMN_2097997	Homo sapiens interferon epsilon 1 (IFNE1), mRNA.	MGC119018; PRO655; MGC119020; IFNT1
CTPS2	235	151.5	0	0	-50.9085	8.11241e-06	0.644681	-0.633343	6510576	NM_175859.1	NM_175859.1	ILMN_2392356	Homo sapiens CTP synthase II (CTPS2), transcript variant 2, mRNA.	MGC32997; DKFZp686C17207; FLJ43358
IMPDH1	79.1	51	0.0013	0.0013	-14.3441	0.0367782	0.644753	-0.63318	4640092	NM_183243.1	NM_183243.1	ILMN_2388363	Homo sapiens IMP (inosine monophosphate) dehydrogenase 1 (IMPDH1), transcript variant 2, mRNA.	sWSS2608; RP10; DKFZp781N0678; LCA11; IMPD; IMPD1
HMGA2	163.9	106.2	0	0	-27.7078	0.0016952	0.647956	-0.626032	5260091	NM_003483.4	NM_003483.4	ILMN_2344662	Homo sapiens high mobility group AT-hook 2 (HMGA2), transcript variant 1, mRNA.	HMGI-C; HMGIC; LIPO; BABL; STQTL9
TAGLN3	395.7	258.2	0	0	-51.9773	6.34264e-06	0.652515	-0.615918	3520768	NM_001008273.1	NM_001008273.1	ILMN_1698179	Homo sapiens transgelin 3 (TAGLN3), transcript variant 3, mRNA.	NP22; NP25
MYH15	84.7	55.3	0.0013	0.0013	-20.649	0.00861192	0.652893	-0.615082	50494	XM_938225.1	XM_938225.1	ILMN_1797164	PREDICTED: Homo sapiens myosin, heavy polypeptide 15 (MYH15), mRNA.
SOX21	457	299.6	0	0	-63.3744	4.59791e-07	0.65558	-0.609157	2570538	NM_007084.2	NM_007084.2	ILMN_1783185	Homo sapiens SRY (sex determining region Y)-box 21 (SOX21), mRNA.	SOX25
CDCP1	374.9	246.3	0	0	-22.6543	0.00542713	0.656975	-0.606089	150463	NM_178181.1	NM_178181.1	ILMN_1688670	Homo sapiens CUB domain containing protein 1 (CDCP1), transcript variant 2, mRNA.	SIMA135; TRASK; CD318
DUSP4	184.7	121.6	0	0	-35.7977	0.000263166	0.658365	-0.603041	2650041	NM_001394.5	NM_001394.5	ILMN_1808391	Homo sapiens dual specificity phosphatase 4 (DUSP4), transcript variant 1, mRNA.	HVH2; MKP-2; MKP2; TYP
PCGF6	69.4	45.7	0.0013	0.0013	-14.9338	0.0321085	0.658501	-0.602741	6520014	NM_001011663.1	NM_001011663.1	ILMN_1810181	Homo sapiens polycomb group ring finger 6 (PCGF6), transcript variant 1, mRNA.	MBLR; MGC15678; MGC17541; RNF134
HAS3	179.7	119	0	0	-32.1888	0.000604116	0.662215	-0.594629	380504	NM_005329.2	NM_005329.2	ILMN_1668760	Homo sapiens hyaluronan synthase 3 (HAS3), transcript variant 1, mRNA.
HOXA2	81.1	53.9	0.0013	0.0013	-15.9194	0.0255894	0.664612	-0.589417	4260692	NM_006735.3	NM_006735.3	ILMN_1799836	Homo sapiens homeobox A2 (HOXA2), mRNA.	HOX1K
TGM2	510.4	340	0	0	-61.2581	7.48497e-07	0.666144	-0.586094	1580435	NM_004613.2	NM_004613.2	ILMN_1705750	Homo sapiens transglutaminase 2 (C polypeptide, protein-glutamine-gamma-glutamyltransferase) (TGM2), transcript variant 1, mRNA.	TGC; TG2
HES1	167.4	112.2	0	0	-31.6588	0.000682527	0.670251	-0.577227	1010528	NM_005524.2	NM_005524.2	ILMN_1710284	Homo sapiens hairy and enhancer of split 1, (Drosophila) (HES1), mRNA.	HHL; FLJ20408; HRY; HES-1
C3ORF57	215.1	144.4	0	0	-36.7823	0.000209783	0.671316	-0.574937	110630	XM_930108.1	NM_001040100.1	ILMN_1757639	Homo sapiens chromosome 3 open reading frame 57 (C3orf57), mRNA.	ADMP; MGC104229
EIF4G2	903	607.3	0	0	-18.1624	0.0152672	0.672536	-0.572317	4290446	NM_001418.3	NM_001418.3	ILMN_2279635	Homo sapiens eukaryotic translation initiation factor 4 gamma, 2 (EIF4G2), transcript variant 1, mRNA.	AAG1; NAT1; p97; FLJ41344; DAP5
CEP72	98.2	66.4	0	0.0013	-18.4396	0.0143232	0.676171	-0.56454	1030368	NM_018140.2	NM_018140.3	ILMN_1800611	Homo sapiens centrosomal protein 72kDa (CEP72), mRNA.	MGC5307; KIAA1519; FLJ10565
GNG12	190.2	128.8	0	0	-13.4742	0.0449345	0.677182	-0.562385	5890025	NM_018841.3	NM_018841.4	ILMN_1673380	Homo sapiens guanine nucleotide binding protein (G protein), gamma 12 (GNG12), mRNA.	FLJ31352; FLJ34695
SULF2	307	208.4	0	0	-47.6962	1.69973e-05	0.678827	-0.558883	4050128	NM_018837.2	NM_018837.2	ILMN_2345142	Homo sapiens sulfatase 2 (SULF2), transcript variant 1, mRNA.	MGC126411; FLJ90554; KIAA1247; HSULF-2; DKFZp313E091
HS.107418	70.7	48.2	0.0013	0.0013	-14.7042	0.0338517	0.681754	-0.552677	620603	Hs.107418	AK123847	ILMN_1839051	Homo sapiens cDNA FLJ41853 fis, clone NT2RI3004161
EBAG9	81.4	55.6	0.0013	0.0013	-15.0787	0.0310549	0.683047	-0.549944	4900270	NM_004215.3	NM_004215.3	ILMN_1729144	Homo sapiens estrogen receptor binding site associated, antigen, 9 (EBAG9), transcript variant 1, mRNA.	RCAS1; EB9; PDAF
GOLSYN	338.5	231.8	0	0	-47.8073	1.6568e-05	0.684786	-0.546275	2690411	NM_017786.2	NM_001099743.1	ILMN_1738989	Homo sapiens Golgi-localized protein (GOLSYN), transcript variant 7, mRNA.	FLJ20366; SYBU
SOCS5	123.8	84.8	0	0.0013	-13.481	0.0448642	0.684976	-0.545875	4880750	NM_014011.4	NM_144949.2	ILMN_1785286	Homo sapiens suppressor of cytokine signaling 5 (SOCS5), transcript variant 2, mRNA.	CIS6; SOCS-5; KIAA0671; CISH6; Cish5
LRRC58	247	169.2	0	0	-16.0267	0.0249649	0.68502	-0.545781	5340059	XM_938862.1	XM_938862.2	ILMN_1652638	PREDICTED: Homo sapiens leucine rich repeat containing 58 (LRRC58), mRNA.
MAP4K4	376.1	257.9	0	0	-20.0815	0.00981409	0.685722	-0.544305	4860343	NM_145687.2	NM_145687.2	ILMN_2375002	Homo sapiens mitogen-activated protein kinase kinase kinase kinase 4 (MAP4K4), transcript variant 3, mRNA.	KIAA0687; FLJ90111; FLJ20373; HGK; NIK; FLJ10410; FLH21957
LOC730167	118.1	81.1	0	0.0013	-23.6122	0.00435291	0.686706	-0.542235	130414	XM_001726158.1	XM_001726158.1	ILMN_3301372	PREDICTED: Homo sapiens similar to protein tyrosine phosphatase 4a1, transcript variant 1 (LOC730167), mRNA.
ODC1	9527.5	6548.6	0	0	-30.715	0.000848203	0.687337	-0.540911	4070017	NM_002539.1	NM_002539.1	ILMN_1748591	Homo sapiens ornithine decarboxylase 1 (ODC1), mRNA.
SULF2	142.1	97.9	0	0	-27.7992	0.00165989	0.688951	-0.537526	6330487	NM_018837.2	NM_018837.2	ILMN_1686981	Homo sapiens sulfatase 2 (SULF2), transcript variant 1, mRNA.	MGC126411; FLJ90554; KIAA1247; HSULF-2; DKFZp313E091
PLS1	98.3	67.9	0	0.0013	-14.8388	0.0328186	0.690743	-0.53378	6840739	NM_002670.1	NM_002670.1	ILMN_1759206	Homo sapiens plastin 1 (I isoform) (PLS1), mRNA.	I-PLASTIN
MGC12538	87	60.3	0	0.0013	-14.4167	0.0361685	0.693103	-0.528857	3190168	XR_040874.1	XR_040874.1	ILMN_3304802	PREDICTED: Homo sapiens misc_RNA (MGC12538), miscRNA.
IGFBP3	405.1	282.1	0	0	-47.2926	1.86526e-05	0.696371	-0.522071	6590132	NM_001013398.1	NM_000598.4	ILMN_1746085	Homo sapiens insulin-like growth factor binding protein 3 (IGFBP3), transcript variant 2, mRNA.	IBP3; BP-53
NET1	142.2	99.1	0	0	-20.7761	0.00836354	0.696906	-0.520965	6110279	NM_005863.3	NM_005863.3	ILMN_2359345	Homo sapiens neuroepithelial cell transforming 1 (NET1), transcript variant 2, mRNA.	ARHGEF8; NET1A
HS.4988	535.8	373.7	0	0	-50.7404	8.43257e-06	0.697462	-0.519814	2230382	Hs.4988	BX647087	ILMN_1816244	Homo sapiens mRNA; cDNA DKFZp686B24166 (from clone DKFZp686B24166)
KLF10	155.3	108.4	0	0	-15.7922	0.02635	0.698004	-0.518693	2190470	NM_005655.1	NM_005655.1	ILMN_2411897	Homo sapiens Kruppel-like factor 10 (KLF10), transcript variant 1, mRNA.	TIEG; EGRA; TIEG1
MBP	78.3	54.7	0.0013	0.0013	-14.9306	0.0321322	0.698595	-0.517471	4830204	NM_001025101.1	NM_001025101.1	ILMN_2331544	Homo sapiens myelin basic protein (MBP), transcript variant 7, mRNA.	MGC99675
TRIM37	110.6	77.4	0	0.0013	-18.8829	0.0129333	0.699819	-0.514946	4640348	NM_001005207.1	NM_001005207.1	ILMN_1711327	Homo sapiens tripartite motif-containing 37 (TRIM37), transcript variant 2, mRNA.	TEF3; POB1; KIAA0898; MUL
LBR	81.8	57.3	0.0013	0.0013	-13.0145	0.0499517	0.700489	-0.513566	5080524	NM_002296.2	NM_002296.2	ILMN_1768969	Homo sapiens lamin B receptor (LBR), transcript variant 1, mRNA.	PRO0650; PHA; MGC9041; LMN2R; DHCR14B
WDR47	87.9	61.8	0	0.0013	-13.1141	0.0488191	0.703072	-0.508256	7040148	NM_014969.3	NM_014969.4	ILMN_1741869	Homo sapiens WD repeat domain 47 (WDR47), mRNA.	KIAA0893; FLJ90135
LOC650428	96	67.5	0	0.0013	-15.516	0.0280802	0.703125	-0.508147	3370553	XM_939516.1	XM_939516.2	ILMN_1810880	PREDICTED: Homo sapiens similar to keratin, hair, basic, 6 (LOC650428), mRNA.
MIPEP	227.9	160.4	0	0	-34.8913	0.000324243	0.703817	-0.506727	6350356	NM_005932.1	NM_005932.1	ILMN_1669070	Homo sapiens mitochondrial intermediate peptidase (MIPEP), nuclear gene encoding mitochondrial protein, mRNA.	HMIP; MIP
PWP2	74.3	52.3	0.0013	0.0013	-13.0077	0.0500299	0.703903	-0.506551	2970133	NM_005049.2	NM_005049.2	ILMN_1698950	Homo sapiens PWP2 periodic tryptophan protein homolog (yeast) (PWP2), mRNA.	PWP2H; EHOC-17
TOP1	157	110.7	0	0	-16.8246	0.020775	0.705096	-0.504109	1570537	NM_003286.2	NM_003286.2	ILMN_2192316	Homo sapiens topoisomerase (DNA) I (TOP1), mRNA.	TOPI
DKFZP761P0423	83.9	59.3	0.0013	0.0013	-15.4767	0.0283354	0.706794	-0.500639	3370242	XM_291277.4	XM_291277.4	ILMN_1757872	PREDICTED: Homo sapiens hypothetical protein DKFZp761P0423 (DKFZp761P0423), mRNA.
RMI1	129.4	91.6	0	0	-17.9948	0.0158679	0.707883	-0.498418	770286	NM_024945.1	NM_024945.2	ILMN_1754051	Homo sapiens RMI1, RecQ mediated genome instability 1, homolog (S. cerevisiae) (RMI1), mRNA.	BLAP75; FLJ12888; C9orf76; RP11-346I8.1
DEPDC1B	120.6	85.4	0	0.0013	-13.8515	0.0411955	0.708126	-0.497922	7330338	NM_018369.1	NM_018369.1	ILMN_1814600	Homo sapiens DEP domain containing 1B (DEPDC1B), mRNA.	XTP1; FLJ11252; BRCC3
FOXA2	1860.2	1321.8	0	0	-54.4133	3.61968e-06	0.710569	-0.492954	4610592	NM_021784.3	NM_153675.1	ILMN_1668052	Homo sapiens forkhead box A2 (FOXA2), transcript variant 2, mRNA.	MGC19807; TCF3B; HNF3B
WDR4	97.8	69.5	0	0.0013	-17.5632	0.0175259	0.710634	-0.492821	4890240	NM_033661.3	NM_033661.3	ILMN_1743579	Homo sapiens WD repeat domain 4 (WDR4), transcript variant 2, mRNA.	TRM82
PLCH2	135.4	96.5	0	0	-23.2361	0.00474668	0.712703	-0.488627	650452	NM_014638.2	NM_014638.2	ILMN_2061565	Homo sapiens phospholipase C, eta 2 (PLCH2), mRNA.	PLCL4; PLC-eta2; RP3-395M20.1; PLCeta2
RRM2	356.8	255.6	0	0	-13.3543	0.0461923	0.716368	-0.481228	510731	NM_001034.1	NM_001034.1	ILMN_1678669	Homo sapiens ribonucleotide reductase M2 polypeptide (RRM2), mRNA.	RR2M; R2
ITGB5	678.9	487.1	0	0	-44.3035	3.71236e-05	0.717484	-0.478981	2490411	NM_002213.3	NM_002213.3	ILMN_2311166	Homo sapiens integrin, beta 5 (ITGB5), mRNA. XM_944688 XM_944693	FLJ26658
PTGER2	121.4	87.3	0	0.0013	-13.9519	0.0402541	0.71911	-0.475715	5900471	NM_000956.2	NM_000956.2	ILMN_1703926	Homo sapiens prostaglandin E receptor 2 (subtype EP2), 53kDa (PTGER2), mRNA.	EP2
C9ORF140	312.5	225.2	0	0	-29.9872	0.00100295	0.72064	-0.472649	1010470	NM_178448.2	NM_178448.2	ILMN_1702197	Homo sapiens chromosome 9 open reading frame 140 (C9orf140), mRNA.
CXCL6	316.5	228.4	0	0	-36.6348	0.00021703	0.721643	-0.470643	6620487	NM_002993.2	NM_002993.2	ILMN_1779234	Homo sapiens chemokine (C-X-C motif) ligand 6 (granulocyte chemotactic protein 2) (CXCL6), mRNA.	GCP2; GCP-2; CKA-3; SCYB6
SPAG9	293.5	211.9	0	0	-14.8846	0.0324743	0.721976	-0.469977	130164	NM_172345.1	NM_003971.3	ILMN_1728256	Homo sapiens sperm associated antigen 9 (SPAG9), mRNA.	FLJ34602; MGC14967; MGC117291; FLJ26141; JLP; HLC4; FLJ13450; PHET; MGC74461; HSS; PIG6; FLJ14006; KIAA0516
MBP	993.9	719	0	0	-43.7176	4.24854e-05	0.723413	-0.467109	3780681	NM_001025100.1	NM_001025100.1	ILMN_1672660	Homo sapiens myelin basic protein (MBP), transcript variant 8, mRNA.	MGC99675
SLAIN1	84.4	61.1	0.0013	0.0013	-14.0535	0.0393233	0.723934	-0.466071	150019	NM_144595.2	NM_001040153.2	ILMN_1746784	Homo sapiens SLAIN motif family, member 1 (SLAIN1), transcript variant 1, mRNA.	C13orf32; MGC131899; FLJ30046
DAP	1484	1076.7	0	0	-48.1897	1.51716e-05	0.725539	-0.462875	2710491	NM_004394.1	NM_004394.1	ILMN_2112493	Homo sapiens death-associated protein (DAP), mRNA.	MGC99796
RPS6KA3	207.9	150.9	0	0	-24.5866	0.00347808	0.72583	-0.462297	3370110	NM_004586.2	NM_004586.2	ILMN_1806294	Homo sapiens ribosomal protein S6 kinase, 90kDa, polypeptide 3 (RPS6KA3), mRNA.	pp90RSK2; MAPKAPK1B; CLS; RSK2; RSK; S6K-alpha3; p90-RSK2; ISPK-1; MRX19; HU-3
B4GALT2	146.7	106.5	0	0	-19.0101	0.01256	0.725971	-0.462015	510379	NM_001005417.1	NM_003780.3	ILMN_1753755	Homo sapiens UDP-Gal:betaGlcNAc beta 1,4- galactosyltransferase, polypeptide 2 (B4GALT2), transcript variant 2, mRNA.	beta4Gal-T2; B4Gal-T3; B4Gal-T2
GNA12	95.2	69.2	0	0.0013	-13.6553	0.0430993	0.726891	-0.46019	4070259	XM_926881.1	NM_007353.2	ILMN_1692191	Homo sapiens guanine nucleotide binding protein (G protein) alpha 12 (GNA12), mRNA.	gep; RMP; NNX3; MGC99644; MGC104623
KIF20A	746.4	542.6	0	0	-44.1738	3.8249e-05	0.726956	-0.46006	1050195	NM_005733.1	NM_005733.1	ILMN_1695658	Homo sapiens kinesin family member 20A (KIF20A), mRNA.	RAB6KIFL; MKLP2; FLJ21151
SERPINE1	114.1	83	0	0.0013	-15.1974	0.0302176	0.727432	-0.459116	770408	NM_000602.1	NM_000602.1	ILMN_1744381	Homo sapiens serpin peptidase inhibitor, clade E (nexin, plasminogen activator inhibitor type 1), member 1 (SERPINE1), mRNA.	PAI; PAI-1; PAI1; PLANH1
PITPNC1	260.9	190	0	0	-32.1092	0.00061529	0.728248	-0.457498	1230630	NM_181671.1	NM_181671.1	ILMN_1670638	Homo sapiens phosphatidylinositol transfer protein, cytoplasmic 1 (PITPNC1), transcript variant 2, mRNA.	RDGBB; RDGB-BETA; RDGBB1
C12ORF48	120.1	87.5	0	0.0013	-13.0861	0.0491349	0.72856	-0.456881	1400743	NM_002674.2	NM_017915.2	ILMN_1654429	Homo sapiens chromosome 12 open reading frame 48 (C12orf48), mRNA.	FLJ20641
VGF	188.4	137.3	0	0	-26.7542	0.00211145	0.728769	-0.456467	2850619	NM_003378.2	NM_003378.2	ILMN_1757497	Homo sapiens VGF nerve growth factor inducible (VGF), mRNA.
TGM2	375.4	274.1	0	0	-25.8563	0.00259639	0.730155	-0.453726	2940446	NM_198951.1	NM_198951.1	ILMN_1679267	Homo sapiens transglutaminase 2 (C polypeptide, protein-glutamine-gamma-glutamyltransferase) (TGM2), transcript variant 2, mRNA.	TGC; TG2
SYNJ2	152.9	111.8	0	0	-17.7591	0.0167529	0.731197	-0.451668	4200593	NM_003898.2	NM_003898.2	ILMN_2215119	Homo sapiens synaptojanin 2 (SYNJ2), mRNA.	KIAA0348; INPP5H; MGC44422
NAB2	85	62.2	0.0013	0.0013	-13.2686	0.0471129	0.731765	-0.450548	6250440	NM_005967.2	NM_005967.2	ILMN_1721922	Homo sapiens NGFI-A binding protein 2 (EGR1 binding protein 2) (NAB2), mRNA.	MADER
ACAP2	150.4	110.1	0	0	-13.6224	0.043427	0.732048	-0.44999	4280026	NM_012287.4	NM_012287.4	ILMN_3236270	Homo sapiens ArfGAP with coiled-coil, ankyrin repeat and PH domains 2 (ACAP2), mRNA.
IPO5	271.7	199.4	0	0	-16.785	0.0209652	0.733898	-0.446349	1440632	NM_002271.4	NM_002271.4	ILMN_2166384	Homo sapiens importin 5 (IPO5), mRNA.	MGC2068; FLJ43041; IMB3; KPNB3; IPO5; DKFZp686O1576
DBNDD2	1384.8	1016.7	0	0	-41.7937	6.61653e-05	0.734185	-0.445784	6420168	NM_018478.2	NM_001048223.1	ILMN_1730612	Homo sapiens dysbindin (dystrobrevin binding protein 1) domain containing 2 (DBNDD2), transcript variant 3, mRNA.	HSMNP1; CK1BP; C20orf35
GPR110	353.9	260	0	0	-27.9104	0.00161793	0.734671	-0.44483	7000255	NM_025048.2	NM_025048.2	ILMN_1787932	Homo sapiens G protein-coupled receptor 110 (GPR110), transcript variant 2, mRNA.	hGPCR36; FLJ22684; PGR19; MGC125952; KPG_012; FLJ30646
PLK4	447.4	328.7	0	0	-29.6743	0.00107788	0.734689	-0.444794	3190470	NM_014264.2	NM_014264.3	ILMN_1789123	Homo sapiens polo-like kinase 4 (Drosophila) (PLK4), mRNA.	SAK; STK18
PLCD4	116.5	85.6	0	0.0013	-17.8461	0.0164206	0.734764	-0.444647	6940608	NM_032726.2	NM_032726.2	ILMN_1808379	Homo sapiens phospholipase C, delta 4 (PLCD4), mRNA.	MGC12837
TMEM16A	85.2	62.7	0.0013	0.0013	-13.1444	0.0484797	0.735915	-0.442388	6400274	NM_018043.4	NM_018043.4	ILMN_1717909	Homo sapiens transmembrane protein 16A (TMEM16A), mRNA.	ORAOV2; FLJ10261; TAOS2
PTCD2	116.6	85.9	0	0.0013	-17.6211	0.0172938	0.736707	-0.440838	5310324	NM_024754.3	NM_024754.3	ILMN_2051867	Homo sapiens pentatricopeptide repeat domain 2 (PTCD2), mRNA.	FLJ12598
ITGB1	2869.2	2114.8	0	0	-15.9284	0.0255364	0.73707	-0.440127	110440	NM_133376.1	NM_033668.1	ILMN_1714820	Homo sapiens integrin, beta 1 (fibronectin receptor, beta polypeptide, antigen CD29 includes MDF2, MSK12) (ITGB1), transcript variant 1D, mRNA.	GPIIA; VLAB; MDF2; FNRB; CD29; MSK12
PHACTR3	3026.7	2233.2	0	0	-36.9152	0.00020346	0.737833	-0.438633	3440341	NM_080672.3	NM_183246.1	ILMN_1666222	Homo sapiens phosphatase and actin regulator 3 (PHACTR3), transcript variant 3, mRNA.	SCAPIN1; H17739; MGC117178; C20orf101
SMOX	415.3	307.5	0	0	-35.1689	0.000304166	0.740429	-0.433567	270068	NM_019025.2	NM_175842.1	ILMN_1775380	Homo sapiens spermine oxidase (SMOX), transcript variant 4, mRNA.	PAO; PAOh1; dJ779E11.1; SMO; MGC1010; C20orf16; FLJ20746
LOC645431	154.4	114.6	0	0	-21.2728	0.00745968	0.742228	-0.430066	5080725	NR_024334.1	NR_024334.1	ILMN_3237703	Homo sapiens hypothetical LOC645431 (LOC645431), non-coding RNA.
CDCA7	1312.1	975.2	0	0	-41.8274	6.56538e-05	0.743236	-0.428108	2070520	NM_145810.1	NM_031942.4	ILMN_1737184	Homo sapiens cell division cycle associated 7 (CDCA7), transcript variant 1, mRNA.	MGC34109; JPO1; FLJ14736; FLJ14722
VAC14	97	72.2	0	0.0013	-14.1676	0.0383036	0.74433	-0.425986	4920382	NM_018052.3	NM_018052.3	ILMN_1799024	Homo sapiens Vac14 homolog (S. cerevisiae) (VAC14), mRNA.	TAX1BP2; FLJ36622; MGC149816; TRX; ArPIKfyve; FLJ10305; MGC149815
AQR	458	341.3	0	0	-15.2116	0.030119	0.745197	-0.424307	2690639	NM_014691.2	NM_014691.2	ILMN_1717154	Homo sapiens aquarius homolog (mouse) (AQR), mRNA.	DKFZp686B23123; KIAA0560
KIF20B	412.9	308	0	0	-24.8636	0.00326317	0.745943	-0.422862	5900433	NM_016195.2	NM_016195.2	ILMN_1712452	Homo sapiens kinesin family member 20B (KIF20B), mRNA.	DKFZp434P0810; DKFZp434B0435; MPP-1; KRMP1; MPP1
ILF3	131.9	98.6	0	0	-16.3557	0.0231436	0.747536	-0.419785	1780053	NM_153464.1	NM_012218.2	ILMN_1789018	Homo sapiens interleukin enhancer binding factor 3, 90kDa (ILF3), transcript variant 1, mRNA.	NF-AT-90; NFAR-1; NFAR; MPHOSPH4; TCP80; MMP4; DRBF; NF90; MPP4; DRBP76
BAG3	2160.2	1615	0	0	-41.763	6.66346e-05	0.747616	-0.419631	1340075	NM_004281.3	NM_004281.3	ILMN_1659766	Homo sapiens BCL2-associated athanogene 3 (BAG3), mRNA.	BAG-3; MGC104307; CAIR-1; BIS
LOC642784	128.9	96.5	0	0	-15.5997	0.0275442	0.748642	-0.417651	6580647	XR_038731.1	XR_038731.1	ILMN_3279960	PREDICTED: Homo sapiens misc_RNA (LOC642784), miscRNA.
NEDD1	137.9	103.3	0	0	-13.2293	0.0475412	0.749094	-0.416782	1690735	NM_152905.2	NM_152905.2	ILMN_1743208	Homo sapiens neural precursor cell expressed, developmentally down-regulated 1 (NEDD1), mRNA.	TUBGCP7; FLJ35902; GCP-WD
FJX1	468.9	351.3	0	0	-34.0921	0.000389753	0.7492	-0.416577	6270437	NM_014344.2	NM_014344.2	ILMN_1746465	Homo sapiens four jointed box 1 (Drosophila) (FJX1), mRNA.	FLJ25593; FLJ22416
STEAP3	263.3	197.3	0	0	-27.7527	0.00167776	0.749335	-0.416317	1300762	NM_018234.2	NM_018234.2	ILMN_2383349	Homo sapiens STEAP family member 3 (STEAP3), transcript variant 2, mRNA.	STMP3; dudlin-2; TSAP6
ANO1	99.9	74.9	0	0.0013	-14.1105	0.0388106	0.74975	-0.415519	6350397	NM_018043.5	NM_018043.5	ILMN_3237961	Homo sapiens anoctamin 1, calcium activated chloride channel (ANO1), transcript variant 1, mRNA.
MCM7	151.6	113.7	0	0	-18.145	0.0153285	0.75	-0.415037	730274	NM_005916.3	NM_005916.3	ILMN_1704702	Homo sapiens minichromosome maintenance complex component 7 (MCM7), transcript variant 1, mRNA.	MCM2; CDC47; P1.1-MCM3; P1CDC47; CDABP0042; P85MCM; PNAS-146
ARID3B	192.5	144.5	0	0	-19.1624	0.0121272	0.750649	-0.413789	5960670	NM_006465.1	NM_006465.2	ILMN_1696956	Homo sapiens AT rich interactive domain 3B (BRIGHT-like) (ARID3B), mRNA.	DRIL2; BDP
IER3	5026.5	3774.1	0	0	-32.4432	0.000569744	0.750841	-0.413422	1190367	NM_052815.1	NM_003897.3	ILMN_1682717	Homo sapiens immediate early response 3 (IER3), mRNA.	IEX-1L; PRG1; IEX1; GLY96; DIF-2; IEX-1; DIF2
CHN1	370.3	278.2	0	0	-31.3029	0.000740815	0.751283	-0.412572	610332	NM_001822.3	NM_001025201.1	ILMN_1678493	Homo sapiens chimerin (chimaerin) 1 (CHN1), transcript variant 2, mRNA.	CHN; ARHGAP2; RHOGAP2
POLR3G	837.8	629.7	0	0	-35.6247	0.000273861	0.751611	-0.411941	3400037	NM_006467.2	NM_006467.2	ILMN_3251691	Homo sapiens polymerase (RNA) III (DNA directed) polypeptide G (32kD) (POLR3G), mRNA.	RPC32; RPC7
TOP1MT	238.2	179.3	0	0	-14.5845	0.0347977	0.752729	-0.409798	7610671	NM_052963.1	XM_001130368.1	ILMN_1796508	PREDICTED: Homo sapiens topoisomerase (DNA) I, mitochondrial (TOP1MT), mRNA.
APP	96	72.3	0	0.0013	-13.2439	0.0473816	0.753125	-0.409039	1190735	NM_000484.2	NM_000484.2	ILMN_1653283	Homo sapiens amyloid beta (A4) precursor protein (APP), transcript variant 1, mRNA.	AD1; ABETA; CTFgamma; APPI; ABPP; CVAP; PN2; AAA
ZNF598	100.5	75.7	0	0.0013	-13.8889	0.0408423	0.753234	-0.40883	1580202	NM_178167.2	NM_178167.2	ILMN_2075820	Homo sapiens zinc finger protein 598 (ZNF598), mRNA.	FLJ00086; DKFZp762F135
GLDC	135.5	102.1	0	0	-17.8129	0.0165466	0.753506	-0.40831	4210397	NM_000170.1	NM_000170.2	ILMN_1806754	Homo sapiens glycine dehydrogenase (decarboxylating) (GLDC), mRNA.	MGC138198; GCSP; NKH; GCE; MGC138200; HYGN1
FLJ41484	119.3	90.1	0	0	-15.8671	0.0258994	0.755239	-0.404995	6520538	XR_042107.1	XR_042107.1	ILMN_3253126	PREDICTED: Homo sapiens misc_RNA (FLJ41484), miscRNA.
SLC23A2	132.4	100	0	0	-16.6531	0.0216118	0.755287	-0.404903	3060474	NM_005116.5	NM_203327.1	ILMN_1746578	Homo sapiens solute carrier family 23 (nucleobase transporters), member 2 (SLC23A2), transcript variant 2, mRNA.	NBTL1; SLC23A1; SVCT2; YSPL2; KIAA0238
WDFY2	137.2	103.7	0	0	-17.7557	0.016766	0.755831	-0.403865	5080348	NM_052950.2	NM_052950.2	ILMN_1802292	Homo sapiens WD repeat and FYVE domain containing 2 (WDFY2), mRNA.	RP11-147H23.1; ZFYVE22; WDF2
HEY1	385.2	291.5	0	0	-30.425	0.000906776	0.75675	-0.402112	3840753	NM_012258.2	NM_001040708.1	ILMN_1788203	Homo sapiens hairy/enhancer-of-split related with YRPW motif 1 (HEY1), transcript variant 2, mRNA.	MGC1274; CHF2; HERP2; HRT-1; HESR1; OAF1
TMEM158	7671.5	5810	0	0	-40.0134	9.96919e-05	0.757349	-0.400971	3130220	NM_015444.1	NM_015444.2	ILMN_1792455	Homo sapiens transmembrane protein 158 (TMEM158), mRNA.	BBP; DKFZp586E1621; RIS1; p40BBP
HMMR	938.1	711.4	0	0	-31.7105	0.00067445	0.758341	-0.399081	4060064	NM_012485.1	NM_012485.1	ILMN_1781942	Homo sapiens hyaluronan-mediated motility receptor (RHAMM) (HMMR), transcript variant 2, mRNA.	RHAMM; MGC119495; IHABP; MGC119494; CD168
PHF20L1	106.4	80.7	0	0.0013	-14.1076	0.0388365	0.758459	-0.398858	6270035	NM_198513.1	NM_198513.1	ILMN_2361185	Homo sapiens PHD finger protein 20-like 1 (PHF20L1), transcript variant 3, mRNA.	CGI-72; MGC64923
LPPR5	135.9	103.1	0	0	-17.2061	0.0190279	0.758646	-0.398501	7000181	NM_001010861.1	NM_001037317.1	ILMN_1705187	Homo sapiens lipid phosphate phosphatase-related protein type 5 (LPPR5), transcript variant 1, mRNA.	PAP2
C9ORF140	139.2	105.7	0	0	-17.54	0.0176198	0.759339	-0.397184	1010538	NM_178448.3	NM_178448.3	ILMN_3251592	Homo sapiens chromosome 9 open reading frame 140 (C9orf140), mRNA.
RUVBL1	326.9	248.5	0	0	-18.6736	0.0135719	0.760171	-0.395604	1780070	NM_003707.1	NM_003707.1	ILMN_1656540	Homo sapiens RuvB-like 1 (E. coli) (RUVBL1), mRNA.	RVB1; Pontin52; NMP238; TIH1; TIP49; ECP54; TIP49A
BIRC5	3255.9	2479.2	0	0	-37.3598	0.000183662	0.761448	-0.393182	1230682	NM_001168.2	NM_001168.2	ILMN_2349459	Homo sapiens baculoviral IAP repeat-containing 5 (BIRC5), transcript variant 1, mRNA.	EPR-1; API4
GKN2	160.3	122.1	0	0	-18.2018	0.0151293	0.761697	-0.392711	5670020	NM_182536.2	NM_182536.2	ILMN_1813688	Homo sapiens gastrokine 2 (GKN2), mRNA.	GDDR; VLTI465; PRO813; TFIZ1
HNRNPK	1971.6	1502.3	0	0	-17.2901	0.0186634	0.76197	-0.392194	7000463	NM_031263.2	NM_031263.2	ILMN_3179371	Homo sapiens heterogeneous nuclear ribonucleoprotein K (HNRNPK), transcript variant 2, mRNA.
SNAPC4	385.5	294.2	0	0	-25.3221	0.00293623	0.763165	-0.389934	2070195	NM_003086.1	NM_003086.2	ILMN_1677484	Homo sapiens small nuclear RNA activating complex, polypeptide 4, 190kDa (SNAPC4), mRNA.	SNAP190; FLJ13451; PTFalpha
LOC642342	130.5	99.6	0	0	-16.1571	0.0242265	0.763218	-0.389832	2640671	XM_925876.1	XM_925876.1	ILMN_1770818	PREDICTED: Homo sapiens similar to Contactin-associated protein-like 3 precursor (Cell recognition molecule Caspr3) (LOC642342), mRNA.
ITGB5	717.5	547.7	0	0	-32.7457	0.00053141	0.763345	-0.389593	2650114	XM_944693.1	NM_002213.3	ILMN_1668374	Homo sapiens integrin, beta 5 (ITGB5), mRNA. XM_944688 XM_944693	FLJ26658
AKAP12	182.6	139.6	0	0	-19.7347	0.0106299	0.764513	-0.387388	670041	NM_005100.2	NM_144497.1	ILMN_1684836	Homo sapiens A kinase (PRKA) anchor protein (gravin) 12 (AKAP12), transcript variant 2, mRNA.	DKFZp686M0430; DKFZp686O0331; AKAP250
KIAA2010	289.2	221.1	0	0	-16.1982	0.0239983	0.764523	-0.387369	3130523	NM_032560.3	NM_032560.3	ILMN_1803254	Homo sapiens KIAA2010 (KIAA2010), transcript variant 1, mRNA.	MSTP033; SMEK1
RNF182	934.9	715	0	0	-23.1267	0.00486777	0.764788	-0.386869	6520593	NM_152737.2	NM_152737.2	ILMN_3243112	Homo sapiens ring finger protein 182 (RNF182), mRNA.	FLJ40772; MGC33993
HS.188979	135.5	103.7	0	0	-13.0318	0.0497531	0.765314	-0.385877	110523	Hs.188979	AV700714	ILMN_1833478	AV700714 GKC Homo sapiens cDNA clone GKCAEH11 3, mRNA sequence
LOC151162	3483.9	2666.7	0	0	-34.8768	0.000325327	0.765435	-0.385648	1440437	NR_024275.1	NR_024275.1	ILMN_3238058	Homo sapiens hypothetical LOC151162 (LOC151162), non-coding RNA.
HAS3	3290.3	2519.4	0	0	-36.7551	0.000211101	0.765705	-0.385139	6980612	NM_005329.2	NM_005329.2	ILMN_1794501	Homo sapiens hyaluronan synthase 3 (HAS3), transcript variant 1, mRNA.
GNA13	642.3	492.1	0	0	-13.4498	0.0451877	0.766153	-0.384296	3800730	NM_006572.3	NM_006572.3	ILMN_1758906	Homo sapiens guanine nucleotide binding protein (G protein), alpha 13 (GNA13), mRNA.	MGC46138; G13
MAP4K4	301.7	231.3	0	0	-20.8416	0.00823835	0.766656	-0.383349	4250307	NM_145687.2	NM_145687.2	ILMN_2375003	Homo sapiens mitogen-activated protein kinase kinase kinase kinase 4 (MAP4K4), transcript variant 3, mRNA.	KIAA0687; FLJ90111; FLJ20373; HGK; NIK; FLJ10410; FLH21957
SULF2	352.3	270.1	0	0	-27.3306	0.00184901	0.766676	-0.383311	7200242	NM_018837.2	NM_018837.2	ILMN_1667460	Homo sapiens sulfatase 2 (SULF2), transcript variant 1, mRNA.	MGC126411; FLJ90554; KIAA1247; HSULF-2; DKFZp313E091
RAP2A	562.4	431.2	0	0	-21.5501	0.00699826	0.766714	-0.383239	780050	NM_021033.4	NM_021033.5	ILMN_1677404	Homo sapiens RAP2A, member of RAS oncogene family (RAP2A), mRNA.	RAP2; K-REV; KREV; RbBP-30
SERPINB5	706.2	541.7	0	0	-19.7955	0.0104821	0.767063	-0.382583	6290707	NM_002639.2	NM_002639.3	ILMN_1793888	Homo sapiens serpin peptidase inhibitor, clade B (ovalbumin), member 5 (SERPINB5), mRNA.	PI5; maspin
LOC100130009	105.8	81.2	0	0.0013	-13.1115	0.0488484	0.767486	-0.381788	2060750	XM_001720338.1	XM_001720338.1	ILMN_3258346	PREDICTED: Homo sapiens similar to high mobility group protein (LOC100130009), mRNA.
ZNF250	196.2	150.6	0	0	-20.8288	0.00826266	0.767584	-0.381603	5910347	NM_021061.1	NM_021061.1	ILMN_1757230	Homo sapiens zinc finger protein 250 (ZNF250), mRNA.	ZFP647; MGC111123; ZNF647; MGC9718
MAX	138.7	106.5	0	0	-14.639	0.0343637	0.767844	-0.381114	4260497	NM_197957.2	NM_145112.1	ILMN_1704236	Homo sapiens MYC associated factor X (MAX), transcript variant 2, mRNA.	MGC34679; MGC36767; MGC11225; MGC10775; orf1; MGC18164
PDLIM1	3437.8	2642.7	0	0	-35.8991	0.000257093	0.768718	-0.379473	1410010	NM_020992.2	NM_020992.2	ILMN_1788955	Homo sapiens PDZ and LIM domain 1 (PDLIM1), mRNA.	CLP36; CLP-36; hCLIM1; CLIM1; ELFIN
FST	341.9	263	0	0	-20.2554	0.00942888	0.769231	-0.378512	1260068	NM_006350.2	NM_006350.2	ILMN_1712896	Homo sapiens follistatin (FST), transcript variant FST317, mRNA.	FS
HSPD1	220.9	170.1	0	0	-16.0239	0.024981	0.770032	-0.37701	4250577	NM_002156.4	NM_002156.4	ILMN_1784367	Homo sapiens heat shock 60kDa protein 1 (chaperonin) (HSPD1), nuclear gene encoding mitochondrial protein, transcript variant 1, mRNA.	HuCHA60; GROEL; HSP60; SPG13; CPN60; HSP65
TNFRSF21	2746.3	2116.5	0	0	-15.5499	0.0278619	0.770673	-0.375809	3780092	NM_014452.3	NM_014452.3	ILMN_1699695	Homo sapiens tumor necrosis factor receptor superfamily, member 21 (TNFRSF21), mRNA.	MGC31965; BM-018; DR6
NAV2	296.3	228.4	0	0	-13.0821	0.0491802	0.77084	-0.375496	290239	NM_145117.3	NM_145117.3	ILMN_2399304	Homo sapiens neuron navigator 2 (NAV2), transcript variant 2, mRNA.	STEERIN2; HELAD1; RAINB1; FLJ10633; FLJ23707; FLJ11030; POMFIL2; KIAA1419
MST4	901.9	695.9	0	0	-19.8982	0.0102372	0.771593	-0.374087	2450152	NM_001042453.1	NM_001042453.1	ILMN_2328776	Homo sapiens serine/threonine protein kinase MST4 (MST4), transcript variant 2, mRNA.	MASK
SOX4	476	367.4	0	0	-16.0568	0.0247925	0.771849	-0.37361	3370736	NM_003107.2	NM_003107.2	ILMN_1815745	Homo sapiens SRY (sex determining region Y)-box 4 (SOX4), mRNA.	EVI16
C9ORF21	194.9	150.5	0	0	-18.5229	0.0140511	0.772191	-0.372971	1740075	NM_153698.1	NM_153698.1	ILMN_1717229	Homo sapiens chromosome 9 open reading frame 21 (C9orf21), mRNA.
PSMD11	158.6	122.5	0	0	-17.4843	0.0178472	0.772383	-0.372611	6220615	NM_002815.2	NM_002815.2	ILMN_1800952	Homo sapiens proteasome (prosome, macropain) 26S subunit, non-ATPase, 11 (PSMD11), mRNA.	S9; p44.5; MGC3844
KIF2A	211.8	163.6	0	0	-18.8552	0.0130161	0.772427	-0.37253	6550209	NM_004520.1	NM_004520.1	ILMN_1734476	Homo sapiens kinesin heavy chain member 2A (KIF2A), mRNA.	HK2; KIF2
HMGN2	160	123.8	0	0	-14.332	0.0368808	0.77375	-0.370061	3930577	NM_005517.3	NM_005517.3	ILMN_3251232	Homo sapiens high-mobility group nucleosomal binding domain 2 (HMGN2), mRNA.	HMG17; MGC5629; MGC88718
SHC4	121.8	94.3	0	0	-14.1573	0.0383946	0.77422	-0.369184	2570348	NM_203349.2	NM_203349.2	ILMN_1807050	Homo sapiens SHC (Src homology 2 domain containing) family, member 4 (SHC4), mRNA.	RaLP; MGC34023; SHCD
FST	2878.5	2229.7	0	0	-33.9823	0.000399733	0.774605	-0.368468	6020286	NM_013409.1	NM_013409.1	ILMN_1700081	Homo sapiens follistatin (FST), transcript variant FST344, mRNA.	FS
FRMD6	304.3	235.8	0	0	-19.9885	0.0100265	0.774893	-0.367931	5420070	NM_152330.3	NM_152330.3	ILMN_2330787	Homo sapiens FERM domain containing 6 (FRMD6), transcript variant 2, mRNA.	EX1; c14_5320; MGC17921; C14orf31; Willin
LOC345041	3950.7	3071.9	0	0	-17.8694	0.0163328	0.777558	-0.362977	7100376	XR_018747.2	XR_018747.2	ILMN_3283680	PREDICTED: Homo sapiens misc_RNA (LOC345041), miscRNA.
TTLL11	262.2	203.9	0	0	-21.9999	0.00630972	0.777651	-0.362806	4070427	NM_194252.1	NM_194252.1	ILMN_1784356	Homo sapiens tubulin tyrosine ligase-like family, member 11 (TTLL11), mRNA.	bA244O19.1; C9orf20
KCTD15	117.5	91.4	0	0	-13.396	0.0457509	0.777872	-0.362395	3130196	NM_024076.1	NM_024076.1	ILMN_1786326	Homo sapiens potassium channel tetramerisation domain containing 15 (KCTD15), mRNA.	MGC2628; MGC25497
NTSR1	556.9	433.6	0	0	-18.0403	0.0157025	0.778596	-0.361054	2750706	NM_002531.1	NM_002531.2	ILMN_1778831	Homo sapiens neurotensin receptor 1 (high affinity) (NTSR1), mRNA.	NTR
MAT2A	5775	4497.9	0	0	-30.2637	0.000941087	0.778857	-0.360569	7150176	NM_005911.4	NM_005911.4	ILMN_1737298	Homo sapiens methionine adenosyltransferase II, alpha (MAT2A), mRNA.	MATII; SAMS2; MATA2
GBA2	154.7	120.5	0	0	-16.3637	0.023101	0.778927	-0.36044	2030438	NM_020944.2	NM_020944.2	ILMN_1674560	Homo sapiens glucosidase, beta (bile acid) 2 (GBA2), mRNA.	AD035; KIAA1605; MGC16895; DKFZp762K054
SDHALP1	214.6	167.3	0	0	-14.4951	0.0355214	0.77959	-0.359213	2450332	XM_941975.1	NR_003264.1	ILMN_1707815	Homo sapiens succinate dehydrogenase complex, subunit A, flavoprotein pseudogene 1 (SDHALP1) on chromosome 3.	SDHAL1
STX3	157.7	123.1	0	0	-16.1301	0.0243775	0.780596	-0.357352	2350703	NM_004177.3	NM_004177.3	ILMN_1659544	Homo sapiens syntaxin 3 (STX3), mRNA.	STX3A
STX6	300.4	234.8	0	0	-13.2345	0.0474843	0.781625	-0.355452	4050161	NM_005819.4	NM_005819.4	ILMN_1777915	Homo sapiens syntaxin 6 (STX6), mRNA.
GPR56	543.5	425	0	0	-27.1695	0.00191889	0.781969	-0.354817	5490768	NM_201525.1	NM_201525.1	ILMN_2384122	Homo sapiens G protein-coupled receptor 56 (GPR56), transcript variant 3, mRNA.	BFPP; DKFZp781L1398; TM7LN4; TM7XN1
AOX1	267.5	209.4	0	0	-20.1977	0.00955498	0.782804	-0.353277	3780095	NM_001159.3	NM_001159.3	ILMN_1767113	Homo sapiens aldehyde oxidase 1 (AOX1), mRNA.	AO; AOH1
NAMPT	247.3	193.6	0	0	-13.7022	0.0426363	0.782855	-0.353183	2230379	NM_005746.1	NM_005746.2	ILMN_1653871	Homo sapiens nicotinamide phosphoribosyltransferase (NAMPT), mRNA.	DKFZP666B131; PBEF; 1110035O14Rik; NAMPT; MGC117256
C1ORF71	543.9	426	0	0	-15.3117	0.0294327	0.783232	-0.352488	6650121	NM_152609.1	NM_152609.1	ILMN_1670263	Homo sapiens chromosome 1 open reading frame 71 (C1orf71), mRNA.	MGC18089; FLJ32001; RP11-452J6.1
TRIM37	371	290.6	0	0	-18.5127	0.0140841	0.783288	-0.352384	4730564	NM_015294.2	NM_015294.2	ILMN_1704383	Homo sapiens tripartite motif-containing 37 (TRIM37), transcript variant 1, mRNA.	TEF3; POB1; KIAA0898; MUL
ODZ3	151.9	119	0	0	-15.6875	0.0269929	0.78341	-0.35216	7050066	NM_001080477.1	NM_001080477.1	ILMN_2336094	Homo sapiens odz, odd Oz/ten-m homolog 3 (Drosophila) (ODZ3), mRNA.	FLJ10886; FLJ10474; KIAA1455; Ten-m3
SIM2	635.5	498	0	0	-27.6091	0.00173416	0.783635	-0.351746	4260554	NM_005069.2	NM_005069.2	ILMN_1700448	Homo sapiens single-minded homolog 2 (Drosophila) (SIM2), transcript variant SIM2, mRNA.	MGC119447; SIM
FAM43A	561.2	439.8	0	0	-16.8129	0.020831	0.783678	-0.351667	1690630	NM_153690.4	NM_153690.4	ILMN_1706015	Homo sapiens family with sequence similarity 43, member A (FAM43A), mRNA.	FLJ90022
TBXAS1	199.3	156.2	0	0	-14.4797	0.0356476	0.783743	-0.351547	3940390	NM_001061.2	NM_001061.2	ILMN_2282641	Homo sapiens thromboxane A synthase 1 (platelet, cytochrome P450, family 5, subfamily A) (TBXAS1), transcript variant TXS-I, mRNA.	TS; CYP5A1; TXS; TXAS; CYP5; THAS
CABLES1	259.1	203.1	0	0	-21.1454	0.00768175	0.783867	-0.351319	4050411	NM_138375.1	NM_138375.1	ILMN_1653001	Homo sapiens Cdk5 and Abl enzyme substrate 1 (CABLES1), transcript variant 1, mRNA.	FLJ35924; HsT2563
KRT81	20499.2	16078.4	0	0	-32.1735	0.000606248	0.784343	-0.350444	430446	NM_002281.2	NM_002281.2	ILMN_1801442	Homo sapiens keratin 81 (KRT81), mRNA.	KRTHB1; Hb-1; HB1; MLN137; hHAKB2-1; ghHkb1
RBM28	211	166	0	0	-18.4564	0.0142679	0.78673	-0.34606	380682	NM_018077.1	NM_018077.1	ILMN_1793033	Homo sapiens RNA binding motif protein 28 (RBM28), mRNA.	FLJ10377
GRPR	1210.1	952.8	0	0	-24.92	0.00322107	0.787373	-0.344881	3850364	NM_005314.2	NM_005314.2	ILMN_2119123	Homo sapiens gastrin-releasing peptide receptor (GRPR), mRNA.
SH2B3	525.2	413.7	0	0	-25.6944	0.00269501	0.7877	-0.344282	6560301	NM_005475.1	NM_005475.1	ILMN_1752046	Homo sapiens SH2B adaptor protein 3 (SH2B3), mRNA.	LNK
DLGAP5	1230.3	970	0	0	-19.4425	0.0113697	0.788426	-0.342953	240221	NM_014750.3	NM_014750.3	ILMN_1749829	Homo sapiens discs, large (Drosophila) homolog-associated protein 5 (DLGAP5), mRNA.	DLG1; HURP; KIAA0008
MGC16384	130.1	102.6	0	0	-13.3679	0.0460479	0.788624	-0.34259	540484	XM_001726755.1	XM_001726755.1	ILMN_3248324	PREDICTED: Homo sapiens hypothetical protein MGC16384 (MGC16384), mRNA.
CBX2	358.5	283	0	0	-22.8549	0.00518215	0.7894	-0.341171	6590278	NM_005189.1	NM_005189.1	ILMN_1770678	Homo sapiens chromobox homolog 2 (Pc class homolog, Drosophila) (CBX2), transcript variant 1, mRNA.	M33; CDCA6; MGC10561
FZD4	936.7	739.9	0	0	-21.637	0.00685962	0.789901	-0.340257	620255	NM_012193.2	NM_012193.2	ILMN_1743367	Homo sapiens frizzled homolog 4 (Drosophila) (FZD4), mRNA.	FzE4; EVR1; GPCR; FZD4S; CD344; MGC34390; Fz-4; FEVR
DPYSL3	522	412.6	0	0	-16.3197	0.0233362	0.790421	-0.339306	4290431	NM_001387.2	NM_001387.2	ILMN_1679262	Homo sapiens dihydropyrimidinase-like 3 (DPYSL3), mRNA.	DRP3; CRMP4; ULIP; DRP-3; CRMP-4
CTPS2	1394.4	1102.2	0	0	-28.5413	0.00139917	0.790448	-0.339258	2000064	NM_175859.1	NM_175859.1	ILMN_2392352	Homo sapiens CTP synthase II (CTPS2), transcript variant 2, mRNA.	MGC32997; DKFZp686C17207; FLJ43358
PABPC4	1515.2	1198.4	0	0	-15.6641	0.0271388	0.790919	-0.338399	5310278	NM_003819.2	NM_003819.2	ILMN_1757343	Homo sapiens poly(A) binding protein, cytoplasmic 4 (inducible form) (PABPC4), mRNA.	APP-1; APP1; PABP4; iPABP
DDX18	1456.9	1152.6	0	0	-28.4561	0.00142689	0.791132	-0.33801	6060201	NM_006773.3	NM_006773.3	ILMN_1756220	Homo sapiens DEAD (Asp-Glu-Ala-Asp) box polypeptide 18 (DDX18), mRNA.	FLJ33908; MrDb
VAMP4	186.4	147.5	0	0	-16.7292	0.0212364	0.791309	-0.337687	7100253	NM_201994.1	NM_201994.1	ILMN_1664175	Homo sapiens vesicle-associated membrane protein 4 (VAMP4), transcript variant 1, mRNA.	VAMP24
MTMR10	247.1	195.7	0	0	-19.2648	0.0118446	0.791987	-0.336451	3120452	NM_017762.2	NM_017762.2	ILMN_3251728	Homo sapiens myotubularin related protein 10 (MTMR10), mRNA.	FLJ20313
AR	311.6	246.8	0	0	-21.2589	0.00748359	0.792041	-0.336353	3710017	NM_000044.2	NM_000044.2	ILMN_1659572	Homo sapiens androgen receptor (AR), transcript variant 1, mRNA.	DHTR; SMAX1; TFM; HUMARA; AIS; NR3C4; KD; SBMA
PRICKLE1	483.5	383	0	0	-21.4486	0.00716374	0.792141	-0.336171	1770224	NM_153026.1	NM_153026.1	ILMN_1741356	Homo sapiens prickle homolog 1 (Drosophila) (PRICKLE1), mRNA.	MGC138902; FLJ31627; MGC138903; RILP; FLJ31937
MYC	1450.6	1149.1	0	0	-14.7364	0.0336016	0.792155	-0.336145	6270646	NM_002467.3	NM_002467.3	ILMN_1680618	Homo sapiens v-myc myelocytomatosis viral oncogene homolog (avian) (MYC), mRNA.	c-Myc
GPR56	695.7	551.2	0	0	-22.9909	0.00502238	0.792296	-0.335889	4890241	NM_201524.1	NM_201524.1	ILMN_2352097	Homo sapiens G protein-coupled receptor 56 (GPR56), transcript variant 2, mRNA.	BFPP; DKFZp781L1398; TM7LN4; TM7XN1
SPRY4	597	473.1	0	0	-25.3121	0.002943	0.792462	-0.335586	730576	NM_030964.2	NM_030964.2	ILMN_2086105	Homo sapiens sprouty homolog 4 (Drosophila) (SPRY4), mRNA.
HS.516646	201	159.3	0	0	-17.3388	0.0184553	0.792537	-0.335449	730341	Hs.516646	AK126342	ILMN_1841334	Homo sapiens cDNA FLJ44370 fis, clone TRACH3008902
PRSS23	145	115	0	0	-14.0184	0.0396424	0.793103	-0.334419	2190184	NM_007173.3	NM_007173.4	ILMN_1797776	Homo sapiens protease, serine, 23 (PRSS23), mRNA.	MGC5107; SPUVE; SIG13; ZSIG13
PAK4	323.1	256.8	0	0	-21.0786	0.00780082	0.7948	-0.331336	4490632	NM_001014832.1	NM_001014832.1	ILMN_1728887	Homo sapiens p21 protein (Cdc42/Rac)-activated kinase 4 (PAK4), transcript variant 3, mRNA.
NRGN	267.6	212.7	0	0	-13.124	0.048708	0.794843	-0.331258	6290747	NM_006176.1	NM_006176.1	ILMN_1705686	Homo sapiens neurogranin (protein kinase C substrate, RC3) (NRGN), mRNA.	RC3; hng
ZNF185	1871.8	1488.1	0	0	-17.7045	0.0169648	0.79501	-0.330955	6840674	NM_007150.1	NM_007150.2	ILMN_1802888	Homo sapiens zinc finger protein 185 (LIM domain) (ZNF185), mRNA.
IGFBP4	1128.1	897.8	0	0	-21.8041	0.0066007	0.795851	-0.329429	7510414	NM_001552.2	NM_001552.2	ILMN_1665865	Homo sapiens insulin-like growth factor binding protein 4 (IGFBP4), mRNA.	IBP4; HT29-IGFBP; IGFBP-4; BP-4
CTDSP2	544.3	433.8	0	0	-13.147	0.0484507	0.796987	-0.327372	650681	NM_005730.2	NM_005730.3	ILMN_1692962	Homo sapiens CTD (carboxy-terminal domain, RNA polymerase II, polypeptide A) small phosphatase 2 (CTDSP2), mRNA.	SCP2; OS4; PSR2
LOC653994	648.3	516.9	0	0	-13.6023	0.0436285	0.797316	-0.326776	130142	XM_944429.1	XM_944429.1	ILMN_1737586	PREDICTED: Homo sapiens similar to Eukaryotic translation initiation factor 4H (eIF-4H) (Williams-Beuren syndrome chromosome region 1 protein homolog), transcript variant 2 (LOC653994), mRNA.
CDCA4	731.9	583.7	0	0	-25.0218	0.00314644	0.797513	-0.326419	7610494	NM_017955.2	NM_017955.2	ILMN_1753183	Homo sapiens cell division cycle associated 4 (CDCA4), transcript variant 13, mRNA.	MGC19517; FLJ20764; HEPP
PHACTR3	862.1	687.6	0	0	-15.8391	0.0260669	0.797587	-0.326286	4060259	NM_183246.1	NM_183246.1	ILMN_2411864	Homo sapiens phosphatase and actin regulator 3 (PHACTR3), transcript variant 3, mRNA.	SCAPIN1; H17739; MGC117178; C20orf101
TUBB3	1547.2	1234.6	0	0	-20.875	0.00817523	0.797958	-0.325616	4050040	NM_006086.2	NM_006086.2	ILMN_1791726	Homo sapiens tubulin, beta 3 (TUBB3), mRNA.	TUBB4; MC1R; beta-4
CABC1	295.3	235.8	0	0	-19.7265	0.01065	0.79851	-0.324618	6220180	NM_020247.3	NM_020247.4	ILMN_1731064	Homo sapiens chaperone, ABC1 activity of bc1 complex homolog (S. pombe) (CABC1), nuclear gene encoding mitochondrial protein, mRNA.	MGC4849; COQ8; ADCK3
ANKRD50	302.9	241.9	0	0	-17.8207	0.016517	0.798613	-0.324431	1770187	NM_020337.1	NM_020337.1	ILMN_2226304	Homo sapiens ankyrin repeat domain 50 (ANKRD50), mRNA.	KIAA1223
ZFP36L2	179.2	143.2	0	0	-13.8146	0.041547	0.799107	-0.323539	7050300	NM_006887.3	NM_006887.3	ILMN_2150258	Homo sapiens zinc finger protein 36, C3H type-like 2 (ZFP36L2), mRNA.	ERF2; ERF-2; TIS11D; RNF162C; BRF2
TSC22D1	444	354.9	0	0	-15.4228	0.0286893	0.799324	-0.323147	5260754	NM_006022.2	NM_006022.2	ILMN_1692177	Homo sapiens TSC22 domain family, member 1 (TSC22D1), transcript variant 2, mRNA.	TSC22; RP11-269C23.2; DKFZp686O19206; TGFB1I4; MGC17597
MLPH	3651.1	2919.9	0	0	-27.4373	0.00180414	0.799732	-0.322412	2120452	NM_024101.4	NM_001042467.1	ILMN_1795342	Homo sapiens melanophilin (MLPH), transcript variant 2, mRNA.	SLAC2-A; MGC59733; MGC2771
FAM110A	197.2	157.8	0	0	-16.086	0.0246263	0.800203	-0.321562	6400402	NM_001042353.1	NM_001042353.1	ILMN_2323944	Homo sapiens family with sequence similarity 110, member A (FAM110A), transcript variant 3, mRNA.	MGC4675; FAM110A; bA371L19.3; F10; C20orf55; MGC2450
HOXC13	283.2	226.7	0	0	-19.0794	0.0123612	0.800494	-0.321037	2370296	NM_017410.2	NM_017410.2	ILMN_1759676	Homo sapiens homeobox C13 (HOXC13), mRNA.	HOX3; HOX3G
CDCA4	1102.1	882.4	0	0	-25.5385	0.00279351	0.800653	-0.32075	290333	NM_017955.2	NM_145701.1	ILMN_1684045	Homo sapiens cell division cycle associated 4 (CDCA4), transcript variant 14, mRNA.	MGC19517; FLJ20764; HEPP
TTK	441.5	353.5	0	0	-16.5022	0.0223759	0.80068	-0.320703	5870725	NM_003318.3	NM_003318.3	ILMN_1788166	Homo sapiens TTK protein kinase (TTK), mRNA.	PYT; MPS1L1; FLJ38280; ESK
ESM1	234.3	187.6	0	0	-15.4823	0.0282989	0.800683	-0.320697	3940427	NM_007036.2	NM_007036.2	ILMN_1773262	Homo sapiens endothelial cell-specific molecule 1 (ESM1), mRNA.
ZNF532	172.1	137.8	0	0	-14.759	0.0334272	0.800697	-0.320671	2360437	NM_018181.4	NM_018181.4	ILMN_1731358	Homo sapiens zinc finger protein 532 (ZNF532), mRNA.	FLJ10697
THOC5	372.1	298.7	0	0	-20.6104	0.0086888	0.802741	-0.316993	3060561	NM_001002878.1	NM_001002878.1	ILMN_1667883	Homo sapiens THO complex 5 (THOC5), transcript variant 1, mRNA.	PK1.3; Fmip; C22orf19
DNMT1	7664.6	6153.4	0	0	-23.4398	0.00452918	0.802834	-0.316827	1260162	NM_001379.1	NM_001379.1	ILMN_1760201	Homo sapiens DNA (cytosine-5-)-methyltransferase 1 (DNMT1), mRNA.	FLJ16293; DNMT; CXXC9; MCMT; MGC104992
SOX7	193.3	155.2	0	0	-15.5849	0.0276382	0.802897	-0.316713	7160706	NM_031439.2	NM_031439.2	ILMN_2134056	Homo sapiens SRY (sex determining region Y)-box 7 (SOX7), mRNA.	MGC10895
AURKA	2054	1649.8	0	0	-19.0028	0.0125811	0.803213	-0.316145	5420309	NM_198434.1	NM_198434.1	ILMN_2357438	Homo sapiens aurora kinase A (AURKA), transcript variant 3, mRNA.	STK15; STK7; AURA; AIK; BTAK; AURORA2; ARK1; MGC34538; STK6
LOC399988	6341.6	5096.1	0	0	-26.0146	0.00250346	0.803598	-0.315453	4850136	XR_018287.2	XR_018287.2	ILMN_3200330	PREDICTED: Homo sapiens misc_RNA (LOC399988), miscRNA.
PHKA1	258.8	208.1	0	0	-17.8107	0.016555	0.804096	-0.314561	4590050	NM_002637.1	NM_002637.2	ILMN_1812503	Homo sapiens phosphorylase kinase, alpha 1 (muscle) (PHKA1), mRNA.	PHKA; MGC132604
SLC20A1	2907.2	2338.3	0	0	-19.9274	0.0101686	0.804313	-0.31417	6420731	NM_005415.3	NM_005415.3	ILMN_1672662	Homo sapiens solute carrier family 20 (phosphate transporter), member 1 (SLC20A1), mRNA.	Glvr-1; PiT-1; FLJ41426; GLVR1; PIT1; DKFZp686J2397
APOBEC3B	232.6	187.1	0	0	-13.3155	0.0466069	0.804385	-0.314042	3170068	NM_004900.3	NM_004900.3	ILMN_2219466	Homo sapiens apolipoprotein B mRNA editing enzyme, catalytic polypeptide-like 3B (APOBEC3B), mRNA.	FLJ21201; APOBEC1L; ARCD3; DJ742C19.2; PHRBNL; ARP4; bK150C2.2
ZZZ3	467.7	376.3	0	0	-13.5849	0.0438036	0.804576	-0.3137	1300441	NM_015534.3	NM_015534.4	ILMN_1653618	Homo sapiens zinc finger, ZZ-type containing 3 (ZZZ3), mRNA.	DKFZP564I052; FLJ10362; DKFZp313N0119
CASK	182.9	147.4	0	0	-13.3164	0.0465972	0.805905	-0.311319	1660424	NM_003688.1	NM_003688.1	ILMN_1654773	Homo sapiens calcium/calmodulin-dependent serine protein kinase (MAGUK family) (CASK), mRNA.	LIN2
RAD54L	359.2	289.5	0	0	-19.8132	0.0104395	0.805958	-0.311224	1980291	NM_003579.2	NM_003579.2	ILMN_1658027	Homo sapiens RAD54-like (S. cerevisiae) (RAD54L), mRNA.	HR54; hRAD54; RAD54A; hHR54
LOC201175	161.5	130.2	0	0	-13.6011	0.0436405	0.806192	-0.310805	7330070	NM_174919.2	NM_174919.2	ILMN_1656361	Homo sapiens hypothetical protein LOC201175 (LOC201175), mRNA.
RUVBL1	617.8	498.3	0	0	-19.9789	0.0100487	0.806572	-0.310125	4900465	XM_939707.1	NM_003707.1	ILMN_1693108	Homo sapiens RuvB-like 1 (E. coli) (RUVBL1), mRNA.	RVB1; Pontin52; NMP238; TIH1; TIP49; ECP54; TIP49A
BHLHB2	2188.9	1766.2	0	0	-25.2271	0.00300117	0.806889	-0.309557	2640735	NM_003670.1	NM_003670.1	ILMN_1768534	Homo sapiens basic helix-loop-helix domain containing, class B, 2 (BHLHB2), mRNA.	DEC1; STRA13; Stra14; SHARP-2
MLLT6	229.5	185.3	0	0	-13.94	0.0403645	0.807407	-0.308631	4640392	NM_005937.2	NM_005937.3	ILMN_1718734	Homo sapiens myeloid/lymphoid or mixed-lineage leukemia (trithorax homolog, Drosophila); translocated to, 6 (MLLT6), mRNA.	AF17; FLJ23480
CAV1	700.3	565.6	0	0	-17.1527	0.0192633	0.807654	-0.308191	5550379	NM_001753.3	NM_001753.3	ILMN_1687583	Homo sapiens caveolin 1, caveolae protein, 22kDa (CAV1), mRNA.	CAV; VIP21; MSTP085
SRM	1957	1581.1	0	0	-22.4926	0.005633	0.80792	-0.307715	5570088	NM_003132.2	NM_003132.2	ILMN_1661337	Homo sapiens spermidine synthase (SRM), mRNA.	SRML1; SPDSY; PAPT; SPS1
MRPL42	297.8	240.6	0	0	-18.2213	0.0150616	0.807925	-0.307707	5080239	NM_172177.1	NM_172177.1	ILMN_2356890	Homo sapiens mitochondrial ribosomal protein L42 (MRPL42), nuclear gene encoding mitochondrial protein, transcript variant 2, mRNA.	PTD007; MRPS32; MRP-L31; RPML31; HSPC204
CERK	318	257.2	0	0	-16.9702	0.02009	0.808805	-0.306136	2230367	NM_182661.1	NM_022766.4	ILMN_1767475	Homo sapiens ceramide kinase (CERK), transcript variant 1, mRNA.	KIAA1646; dA59H18.3; hCERK; dA59H18.2; FLJ23239; MGC131878; LK4; FLJ21430; DKFZp434E0211
CTPS	709.3	573.7	0	0	-14.7254	0.0336868	0.808826	-0.306099	6370273	NM_001905.1	NM_001905.1	ILMN_1783285	Homo sapiens CTP synthase (CTPS), mRNA.
SIVA	2807.4	2271.3	0	0	-13.3122	0.0466423	0.80904	-0.305716	4670487	NM_021709.1	NM_021709.1	ILMN_1696046	Homo sapiens CD27-binding (Siva) protein (SIVA), transcript variant 2, mRNA.	CD27BP
BOP1	4416.2	3573.8	0	0	-25.2144	0.00300995	0.809248	-0.305347	1660435	NM_015201.3	NM_015201.3	ILMN_1715583	Homo sapiens block of proliferation 1 (BOP1), mRNA.	KIAA0124
KATNB1	694.1	562.1	0	0	-22.1661	0.00607281	0.809826	-0.304317	3190022	NM_005886.1	NM_005886.2	ILMN_1735735	Homo sapiens katanin p80 (WD repeat containing) subunit B 1 (KATNB1), mRNA.	KAT
C6ORF150	166.5	135	0	0	-13.2665	0.0471357	0.810811	-0.302563	2370639	NM_138441.1	NM_138441.2	ILMN_1706645	Homo sapiens chromosome 6 open reading frame 150 (C6orf150), mRNA.	MGC142168; MGC142166; MGC131892
MTHFD1	349.6	283.5	0	0	-18.7329	0.0133878	0.810927	-0.302356	1660270	NM_005956.2	NM_005956.2	ILMN_1785324	Homo sapiens methylenetetrahydrofolate dehydrogenase (NADP+ dependent) 1, methenyltetrahydrofolate cyclohydrolase, formyltetrahydrofolate synthetase (MTHFD1), mRNA.	MTHFC; MTHFD
DUSP5	1373.1	1114.8	0	0	-22.5216	0.00559551	0.811886	-0.300652	5390161	NM_004419.3	NM_004419.3	ILMN_1656501	Homo sapiens dual specificity phosphatase 5 (DUSP5), mRNA.	HVH3; DUSP
C12ORF32	346.1	281	0	0	-18.5482	0.0139695	0.811904	-0.300619	3180553	NM_031465.2	NM_031465.2	ILMN_2105923	Homo sapiens chromosome 12 open reading frame 32 (C12orf32), mRNA.	MGC13204; HKMT1188
SDCCAG3	923.5	750.5	0	0	-22.4214	0.00572611	0.812669	-0.29926	7040553	NM_006643.2	NM_001039708.1	ILMN_1803997	Homo sapiens serologically defined colon cancer antigen 3 (SDCCAG3), transcript variant 3, mRNA.	NY-CO-3
FER1L3	824.2	670.2	0	0	-18.9097	0.0128538	0.813152	-0.298403	6510707	NM_013451.2	NM_013451.2	ILMN_2370976	Homo sapiens fer-1-like 3, myoferlin (C. elegans) (FER1L3), transcript variant 1, mRNA.	FLJ36571; FLJ90777; MYOF
EWSR1	1827.8	1486.8	0	0	-23.4967	0.00447023	0.813437	-0.297898	670072	NM_013986.1	NM_005243.2	ILMN_1697735	Homo sapiens Ewing sarcoma breakpoint region 1 (EWSR1), transcript variant EWS, mRNA.	EWS
PLEKHF1	245.6	200.1	0	0	-15.8245	0.0261547	0.814739	-0.295589	2470161	NM_024310.2	NM_024310.4	ILMN_1708041	Homo sapiens pleckstrin homology domain containing, family F (with FYVE domain) member 1 (PLEKHF1), mRNA.	APPD; ZFYVE15; PHAFIN1; MGC4090
PRKCD	616.5	502.3	0	0	-20.7763	0.00836315	0.814761	-0.295552	4230626	NM_212539.1	NM_006254.3	ILMN_1801105	Homo sapiens protein kinase C, delta (PRKCD), transcript variant 1, mRNA.	MAY1; MGC49908; nPKC-delta
DUS4L	473.3	385.7	0	0	-19.6542	0.0108288	0.814917	-0.295276	2470270	NM_181581.1	NM_181581.1	ILMN_1776858	Homo sapiens dihydrouridine synthase 4-like (S. cerevisiae) (DUS4L), mRNA.	PP35; MGC133233; DUS4
ADAM19	1548.5	1262.9	0	0	-22.7888	0.00526163	0.815563	-0.294131	6900209	NM_033274.2	NM_033274.2	ILMN_1713751	Homo sapiens ADAM metallopeptidase domain 19 (meltrin beta) (ADAM19), mRNA.	MADDAM; FKSG34; MLTNB
CCNF	444.9	362.9	0	0	-19.2245	0.011955	0.815689	-0.293909	3130541	NM_001761.1	NM_001761.1	ILMN_1773119	Homo sapiens cyclin F (CCNF), mRNA.	FBX1; FBXO1
SLC25A19	1232.3	1005.5	0	0	-17.9705	0.015957	0.815954	-0.29344	380014	NM_021734.3	NM_021734.3	ILMN_1666553	Homo sapiens solute carrier family 25 (mitochondrial thiamine pyrophosphate carrier), member 19 (SLC25A19), nuclear gene encoding mitochondrial protein, mRNA.	TPC; MCPHA; DNC; MUP1
HS.572030	352.8	287.9	0	0	-17.9534	0.0160199	0.816043	-0.293283	730369	Hs.572030	BQ717127	ILMN_1879326	AGENCOURT_8109349 Lupski_sympathetic_trunk Homo sapiens cDNA clone IMAGE:6189406 5, mRNA sequence
BAT3	425.7	347.4	0	0	-14.9897	0.0316979	0.816068	-0.293239	4260736	NM_080703.1	NM_080702.2	ILMN_1705364	Homo sapiens HLA-B associated transcript 3 (BAT3), transcript variant 2, mRNA.	BAG-6; G3; D6S52E; BAG6
DDX23	465	379.6	0	0	-18.9262	0.012805	0.816344	-0.292751	5090450	NM_004818.2	NM_004818.2	ILMN_1784218	Homo sapiens DEAD (Asp-Glu-Ala-Asp) box polypeptide 23 (DDX23), mRNA.	U5-100K; prp28; PRPF28; MGC8416
SIRPA	742.3	606	0	0	-20.7404	0.00843257	0.816382	-0.292685	1940129	NM_080792.1	NM_001040023.1	ILMN_1758146	Homo sapiens signal-regulatory protein alpha (SIRPA), transcript variant 2, mRNA.	SIRPalpha2; BIT; SHPS1; MFR; SIRP; SHPS-1; CD172A; SIRP-ALPHA-1; SIRPalpha; PTPNS1; P84; MYD-1
PBRM1	195	159.2	0	0	-13.8945	0.0407897	0.81641	-0.292634	1470072	NM_181042.1	NM_181042.2	ILMN_1659470	Homo sapiens polybromo 1 (PBRM1), transcript variant 4, mRNA.	MGC156156; BAF180; MGC156155; PB1
CDCA5	2056.3	1679.3	0	0	-22.9048	0.00512295	0.816661	-0.292191	1400673	NM_080668.2	NM_080668.2	ILMN_1683450	Homo sapiens cell division cycle associated 5 (CDCA5), mRNA.	MGC16386
KLF6	976.8	797.8	0	0	-21.7075	0.00674916	0.816749	-0.292036	4040097	NM_001300.4	NM_001300.4	ILMN_1735014	Homo sapiens Kruppel-like factor 6 (KLF6), transcript variant 2, mRNA.	GBF; ZF9; ST12; CPBP; BCD1; PAC1; DKFZp686N0199; COPEB
NUBP1	354.9	289.9	0	0	-13.0877	0.0491168	0.81685	-0.291857	4220026	NM_002484.1	NM_002484.2	ILMN_1689342	Homo sapiens nucleotide binding protein 1 (MinD homolog, E. coli) (NUBP1), mRNA.	MGC130053; NBP1; MGC117406; NBP; MGC130052
THOC5	233.2	190.6	0	0	-15.0896	0.030977	0.817324	-0.29102	3440167	NM_001002878.1	NM_001002878.1	ILMN_2393169	Homo sapiens THO complex 5 (THOC5), transcript variant 1, mRNA.	PK1.3; Fmip; C22orf19
AGAP8	1082.3	884.9	0	0	-20.2013	0.00954707	0.817611	-0.290514	2140343	NM_001077686.1	NM_001077686.1	ILMN_3242883	Homo sapiens ArfGAP with GTPase domain, ankyrin repeat and PH domain 8 (AGAP8), mRNA.
KNTC1	479.2	391.8	0	0	-15.5013	0.0281754	0.817613	-0.290511	3190524	NM_014708.3	NM_014708.3	ILMN_1732516	Homo sapiens kinetochore associated 1 (KNTC1), mRNA.	FLJ36151; KIAA0166; ROD
EZH2	237.7	194.5	0	0	-15.0904	0.0309713	0.818258	-0.289372	4180524	NM_152998.1	NM_152998.1	ILMN_2364529	Homo sapiens enhancer of zeste homolog 2 (Drosophila) (EZH2), transcript variant 2, mRNA.	EZH1; ENX-1; MGC9169; KMT6
WDR46	550.5	450.9	0	0	-16.8962	0.0204353	0.819074	-0.287935	6980554	NM_005452.4	NM_005452.4	ILMN_2212354	Homo sapiens WD repeat domain 46 (WDR46), mRNA.	C6orf11; BING4; FP221
PHF20L1	457.8	375.1	0	0	-14.8616	0.0326468	0.819353	-0.287442	580184	NM_016018.3	NM_016018.4	ILMN_1732985	Homo sapiens PHD finger protein 20-like 1 (PHF20L1), transcript variant 1, mRNA.	CGI-72; MGC64923
TYMS	3116.3	2553.4	0	0	-18.8115	0.0131477	0.819369	-0.287415	5910364	NM_001071.1	NM_001071.1	ILMN_1806040	Homo sapiens thymidylate synthetase (TYMS), mRNA.	TS; TSase; TMS; HsT422; MGC88736
DDX39	4944.5	4051.5	0	0	-21.3566	0.00731712	0.819395	-0.287368	4860673	NM_005804.2	NM_005804.2	ILMN_1747303	Homo sapiens DEAD (Asp-Glu-Ala-Asp) box polypeptide 39 (DDX39), mRNA.	BAT1; MGC18203; BAT1L; DDXL; URH49; MGC8417
XRCC6	3134.8	2571.4	0	0	-21.8027	0.00660283	0.820276	-0.285819	6380347	NM_001469.3	NM_001469.3	ILMN_2166506	Homo sapiens X-ray repair complementing defective repair in Chinese hamster cells 6 (XRCC6), mRNA.	TLAA; G22P1; CTCBF; ML8; CTC75; KU70
TP53BP2	289.5	237.5	0	0	-15.0982	0.0309158	0.82038	-0.285636	150095	NM_001031685.1	NM_001031685.2	ILMN_1779706	Homo sapiens tumor protein p53 binding protein, 2 (TP53BP2), transcript variant 1, mRNA.	53BP2; BBP; p53BP2; ASPP2; PPP1R13A
AURKA	2366.5	1944.2	0	0	-19.7796	0.0105206	0.821551	-0.283578	4730605	NM_198434.1	NM_198436.1	ILMN_1680955	Homo sapiens aurora kinase A (AURKA), transcript variant 5, mRNA.	STK15; STK7; AURA; AIK; BTAK; AURORA2; ARK1; MGC34538; STK6
C2CD2	411.1	337.8	0	0	-17.7859	0.0166498	0.821698	-0.28332	3460605	NM_199050.2	NM_199050.2	ILMN_2384513	Homo sapiens C2 calcium-dependent domain containing 2 (C2CD2), transcript variant 2, mRNA.	TMEM24L; DKFZp686O198; C21orf25; MGC71445; DKFZP586F0422; C21orf258
SUPV3L1	823.3	676.9	0	0	-15.6338	0.0273288	0.822179	-0.282476	5870040	NM_003171.2	NM_003171.2	ILMN_1750008	Homo sapiens suppressor of var1, 3-like 1 (S. cerevisiae) (SUPV3L1), mRNA.	SUV3
QTRTD1	590.5	486.1	0	0	-19.0114	0.0125563	0.823201	-0.280684	2490204	NM_024638.2	NM_024638.2	ILMN_2155516	Homo sapiens queuine tRNA-ribosyltransferase domain containing 1 (QTRTD1), mRNA.	FLJ12960
SLC7A5	1611.8	1326.9	0	0	-21.1929	0.00759819	0.823241	-0.280613	270152	NM_003486.5	NM_003486.5	ILMN_1720373	Homo sapiens solute carrier family 7 (cationic amino acid transporter, y+ system), member 5 (SLC7A5), mRNA.	MPE16; CD98; 4F2LC; hLAT1; D16S469E; LAT1; E16
GPSM2	327.8	270.1	0	0	-15.9392	0.025473	0.823978	-0.279322	1070292	NM_013296.3	NM_013296.3	ILMN_2139816	Homo sapiens G-protein signalling modulator 2 (AGS3-like, C. elegans) (GPSM2), mRNA.	Pins; LGN
ABL1	397.2	327.3	0	0	-17.226	0.0189409	0.824018	-0.279252	4180088	NM_007313.2	NM_005157.3	ILMN_1713732	Homo sapiens c-abl oncogene 1, receptor tyrosine kinase (ABL1), transcript variant a, mRNA.	JTK7; ABL; p150; bcr/abl; v-abl; c-ABL
CXCL6	277.4	228.6	0	0	-15.2919	0.0295672	0.824081	-0.279142	60192	NM_002993.2	NM_002993.2	ILMN_2161577	Homo sapiens chemokine (C-X-C motif) ligand 6 (granulocyte chemotactic protein 2) (CXCL6), mRNA.	GCP2; GCP-2; CKA-3; SCYB6
EIF4G2	9238.3	7618	0	0	-18.4008	0.0144517	0.824611	-0.278215	2260095	NM_001418.3	NM_001418.3	ILMN_2380946	Homo sapiens eukaryotic translation initiation factor 4 gamma, 2 (EIF4G2), transcript variant 1, mRNA.	AAG1; NAT1; p97; FLJ41344; DAP5
BMI1	2012.7	1660.8	0	0	-21.0241	0.00789933	0.82516	-0.277254	1090292	NM_005180.5	NM_005180.5	ILMN_1700915	Homo sapiens BMI1 polycomb ring finger oncogene (BMI1), mRNA.	MGC12685; PCGF4; BMI1; RNF51
VARS	1367.7	1128.7	0	0	-20.5323	0.00884647	0.825254	-0.27709	6980100	NM_006295.1	NM_006295.2	ILMN_1696601	Homo sapiens valyl-tRNA synthetase (VARS), nuclear gene encoding mitochondrial protein, mRNA.	G7A; VARS2
JAG1	274.8	226.8	0	0	-13.3169	0.0465919	0.825328	-0.276961	5720735	NM_000214.1	NM_000214.1	ILMN_1691376	Homo sapiens jagged 1 (Alagille syndrome) (JAG1), mRNA.	CD339; AWS; HJ1; JAGL1; MGC104644; AGS; AHD
CCDC50	2062.4	1703.6	0	0	-20.8737	0.00817768	0.826028	-0.275738	70603	NM_174908.2	NM_174908.2	ILMN_2302118	Homo sapiens coiled-coil domain containing 50 (CCDC50), transcript variant 1, mRNA.	C3orf6; DFNA44; YMER
NSFL1C	914.8	756.3	0	0	-19.5268	0.0111512	0.826738	-0.274498	5900441	NM_016143.3	NM_016143.3	ILMN_1657624	Homo sapiens NSFL1 (p97) cofactor (p47) (NSFL1C), transcript variant 1, mRNA.	dJ776F14.1; UBX1; UBXD10; p47; MGC3347
TRIP13	1554.5	1285.5	0	0	-14.4771	0.0356689	0.826954	-0.274121	5700373	NM_004237.2	NM_004237.2	ILMN_1796589	Homo sapiens thyroid hormone receptor interactor 13 (TRIP13), mRNA.	16E1BP
BTBD2	2326.1	1924.1	0	0	-20.7341	0.00844481	0.827179	-0.273729	7610072	NM_017797.3	NM_017797.3	ILMN_3238274	Homo sapiens BTB (POZ) domain containing 2 (BTBD2), mRNA.
ZNF22	1016.7	841.6	0	0	-13.7183	0.0424786	0.827776	-0.272687	6960768	NM_006963.3	NM_006963.3	ILMN_1798533	Homo sapiens zinc finger protein 22 (KOX 15) (ZNF22), mRNA.	HKR-T1; Zfp422; KOX15; ZNF422
TUBB	4069.8	3371.2	0	0	-17.9981	0.0158559	0.828345	-0.271696	3610259	NM_178014.2	NM_178014.2	ILMN_1665583	Homo sapiens tubulin, beta (TUBB), mRNA.	M40; OK/SW-cl.56; MGC117247; TUBB1; MGC16435; TUBB5
NT5DC3	880.5	729.8	0	0	-17.2139	0.0189937	0.828847	-0.270822	6330348	NM_016575.1	NM_016575.1	ILMN_1756049	Homo sapiens 5'-nucleotidase domain containing 3 (NT5DC3), transcript variant 2, mRNA.	TU12B1-TY; FLJ11266; TU12B1TY; GNN
GMPPB	256.8	212.9	0	0	-14.1632	0.0383425	0.82905	-0.270469	6020228	NM_021971.1	NM_021971.1	ILMN_1773645	Homo sapiens GDP-mannose pyrophosphorylase B (GMPPB), transcript variant 2, mRNA.	KIAA1851
ANAPC1	632.4	524.4	0	0	-14.9343	0.0321048	0.829222	-0.27017	730647	NM_022662.2	NM_022662.2	ILMN_1804812	Homo sapiens anaphase promoting complex subunit 1 (ANAPC1), mRNA.	TSG24; MCPR; APC1
HS.374257	649.6	538.8	0	0	-17.8194	0.0165219	0.829433	-0.269802	5960079	Hs.374257	BX537506	ILMN_1860638	Homo sapiens mRNA; cDNA DKFZp779K2051 (from clone DKFZp779K2051)
SSRP1	606.3	502.9	0	0	-15.3944	0.0288775	0.829457	-0.26976	840400	NM_003146.2	NM_003146.2	ILMN_2233099	Homo sapiens structure specific recognition protein 1 (SSRP1), mRNA.	FACT; T160; FACT80
RDH13	237.2	196.8	0	0	-13.5498	0.0441591	0.82968	-0.269374	1300187	NM_138412.2	NM_138412.2	ILMN_1660723	Homo sapiens retinol dehydrogenase 13 (all-trans/9-cis) (RDH13), mRNA.
PUF60	7152.4	5934.3	0	0	-20.6479	0.0086141	0.829694	-0.26935	5050082	NM_014281.3	NM_014281.3	ILMN_1779404	Homo sapiens poly-U binding splicing factor 60KDa (PUF60), transcript variant 2, mRNA.	FIR; RoBPI; SIAHBP1; FLJ31379; PUF60
CLDN11	1622	1346.2	0	0	-15.8367	0.0260813	0.829963	-0.268881	3400431	NM_005602.4	NM_005602.4	ILMN_1754103	Homo sapiens claudin 11 (oligodendrocyte transmembrane protein) (CLDN11), mRNA.	OSP; OTM
RHBDF2	974.7	809.3	0	0	-18.9655	0.0126897	0.830307	-0.268284	3420523	NM_024599.2	NM_001005498.2	ILMN_1691717	Homo sapiens rhomboid 5 homolog 2 (Drosophila) (RHBDF2), transcript variant 2, mRNA.	RHBDL6; RHBDL5; FLJ22341
ZW10	1336	1109.3	0	0	-19.4819	0.011267	0.830314	-0.26827	2970368	NM_004724.2	NM_004724.2	ILMN_1712556	Homo sapiens ZW10, kinetochore associated, homolog (Drosophila) (ZW10), mRNA.	MGC149821; KNTC1AP; HZW10
PRPS2	631.1	524.7	0	0	-17.6994	0.0169848	0.831405	-0.266376	7000521	NM_001039091.1	NM_001039091.1	ILMN_2399431	Homo sapiens phosphoribosyl pyrophosphate synthetase 2 (PRPS2), transcript variant 1, mRNA.	PRS II; PRSII
TRABD	1794.2	1491.9	0	0	-19.5885	0.0109939	0.831513	-0.26619	270736	NM_025204.2	NM_025204.2	ILMN_1755737	Homo sapiens TraB domain containing (TRABD), mRNA.	LP6054; PP2447; MGC110928
FAM108C1	347.9	289.3	0	0	-14.3063	0.0370997	0.831561	-0.266106	4150519	XM_051862.7	NM_021214.1	ILMN_1788416	Homo sapiens family with sequence similarity 108, member C1 (FAM108C1), mRNA.	MGC131546; FLJ34461
SAFB	1229.6	1022.7	0	0	-19.0629	0.0124082	0.831734	-0.265806	5270731	NM_002967.2	NM_002967.2	ILMN_1722059	Homo sapiens scaffold attachment factor B (SAFB), mRNA.	DKFZp779C1727; SAFB1; HET; HAP
LOC100132247	551.4	458.7	0	0	-16.932	0.0202675	0.831882	-0.265548	6060014	NM_001135865.1	NM_001135865.1	ILMN_3246766	Homo sapiens similar to Uncharacterized protein KIAA0220 (LOC100132247), mRNA.
CSNK1A1	451	375.2	0	0	-16.48	0.0224905	0.831929	-0.265468	3170468	NM_001892.4	NM_001892.4	ILMN_2364174	Homo sapiens casein kinase 1, alpha 1 (CSNK1A1), transcript variant 2, mRNA.	HLCDGP1; PRO2975; CK1
FEZ2	4178.3	3477.3	0	0	-20.0316	0.0099275	0.832228	-0.264949	6200053	NM_005102.1	NM_005102.2	ILMN_1739586	Homo sapiens fasciculation and elongation protein zeta 2 (zygin II) (FEZ2), transcript variant 1, mRNA.	MGC117372; HUM3CL
EIF2C2	1681.6	1399.7	0	0	-19.3578	0.0115936	0.832362	-0.264717	290468	NM_012154.2	NM_012154.2	ILMN_1695719	Homo sapiens eukaryotic translation initiation factor 2C, 2 (EIF2C2), mRNA.	MGC3183; Q10; AGO2
BUB3	5520.9	4595.8	0	0	-20.0906	0.00979355	0.832437	-0.264587	870491	NM_004725.2	NM_004725.2	ILMN_1693145	Homo sapiens BUB3 budding uninhibited by benzimidazoles 3 homolog (yeast) (BUB3), transcript variant 1, mRNA.	BUB3L; hBUB3
KPNA4	1807.4	1505.4	0	0	-14.4495	0.0358963	0.832909	-0.263769	2850128	NM_002268.3	NM_002268.3	ILMN_1664756	Homo sapiens karyopherin alpha 4 (importin alpha 3) (KPNA4), mRNA.	MGC12217; MGC26703; SRP3; QIP1; IPOA3
HNRPM	6033.7	5026	0	0	-20.0034	0.00999217	0.832988	-0.263632	6450646	NM_031203.1	NM_005968.2	ILMN_1745385	Homo sapiens heterogeneous nuclear ribonucleoprotein M (HNRPM), transcript variant 1, mRNA.	HNRPM4; HNRNPM; DKFZp547H118; HTGR1; HNRNPM4; NAGR1
CTDSP1	408.7	340.5	0	0	-15.876	0.0258464	0.833129	-0.263387	5080682	NM_021198.1	NM_021198.1	ILMN_1728163	Homo sapiens CTD (carboxy-terminal domain, RNA polymerase II, polypeptide A) small phosphatase 1 (CTDSP1), transcript variant 1, mRNA.	NLIIF; SCP1
CHAF1B	483.4	402.9	0	0	-16.4718	0.0225331	0.833471	-0.262796	4610731	NM_005441.2	NM_005441.2	ILMN_1674231	Homo sapiens chromatin assembly factor 1, subunit B (p60) (CHAF1B), mRNA.	CAF1P60; MPP7; MPHOSPH7; CAF-IP60; CAF1A; CAF1; CAF-1
THAP11	1269.5	1058.1	0	0	-18.7684	0.0132788	0.833478	-0.262784	6580370	NM_020457.2	NM_020457.2	ILMN_1780699	Homo sapiens THAP domain containing 11 (THAP11), mRNA.	CTG-B43a; HRIHFB2206; CTG-B45d
ABHD8	934.4	779.2	0	0	-16.9593	0.0201405	0.833904	-0.262047	4880288	NM_024527.3	NM_024527.4	ILMN_1712707	Homo sapiens abhydrolase domain containing 8 (ABHD8), mRNA.	FLJ11743; MGC14280; MGC2512
TOP2B	1081	902.1	0	0	-13.6079	0.0435723	0.834505	-0.261007	3890255	NM_001068.2	NM_001068.2	ILMN_1777663	Homo sapiens topoisomerase (DNA) II beta 180kDa (TOP2B), mRNA.	top2beta; TOPIIB
GPR110	336.6	280.9	0	0	-14.4408	0.0359683	0.834522	-0.260979	6650202	NM_153840.2	NM_153840.2	ILMN_1744299	Homo sapiens G protein-coupled receptor 110 (GPR110), transcript variant 1, mRNA.	hGPCR36; FLJ22684; PGR19; MGC125952; KPG_012; FLJ30646
EDC4	960.7	801.9	0	0	-18.0889	0.0155278	0.834704	-0.260664	6960037	NM_014329.3	NM_014329.3	ILMN_1665212	Homo sapiens enhancer of mRNA decapping 4 (EDC4), mRNA.	HEDLS; RCD-8; Ge-1
DCBLD2	3262.9	2724.8	0	0	-19.3191	0.0116974	0.835085	-0.260004	60132	NM_080927.3	NM_080927.3	ILMN_1735499	Homo sapiens discoidin, CUB and LCCL domain containing 2 (DCBLD2), mRNA.	ESDN; CLCP1
ZNF689	357	298.3	0	0	-14.436	0.0360081	0.835574	-0.25916	6270619	NM_138447.1	NM_138447.1	ILMN_1759008	Homo sapiens zinc finger protein 689 (ZNF689), mRNA.	FLJ90415; DKFZp762C173; TIPUH1
E2F5	497.6	415.8	0	0	-15.7962	0.0263257	0.835611	-0.259097	6650196	NM_001951.2	NM_001951.3	ILMN_1782551	Homo sapiens E2F transcription factor 5, p130-binding (E2F5), transcript variant 1, mRNA.	E2F-5
TOP2A	1300.6	1086.9	0	0	-18.3795	0.0145228	0.835691	-0.258958	3990619	NM_001067.2	NM_001067.2	ILMN_1686097	Homo sapiens topoisomerase (DNA) II alpha 170kDa (TOP2A), mRNA.	TOP2; TP2A
USP39	1043.9	873.1	0	0	-17.9266	0.0161191	0.836383	-0.257765	6020487	NM_006590.2	NM_006590.2	ILMN_1659523	Homo sapiens ubiquitin specific peptidase 39 (USP39), mRNA.	SAD1; HSPC332; CGI-21; MGC75069
RBM4B	594	496.9	0	0	-13.5168	0.0444959	0.836532	-0.257507	1710639	NM_031492.2	NM_031492.2	ILMN_1743104	Homo sapiens RNA binding motif protein 4B (RBM4B), mRNA.	RBM30; ZCRB3B; ZCCHC15; RBM4L; MGC10871
KIAA1949	1019.3	852.8	0	0	-16.491	0.0224337	0.836653	-0.257299	7560037	XM_941654.1	NM_133471.1	ILMN_1732967	Homo sapiens KIAA1949 (KIAA1949), mRNA.	HKMT1098
PRDM8	546.4	457.2	0	0	-15.6334	0.0273313	0.83675	-0.257132	7040431	NM_020226.2	NM_020226.3	ILMN_1802082	Homo sapiens PR domain containing 8 (PRDM8), transcript variant 1, mRNA.	PFM5
MCM4	884.5	740.3	0	0	-15.8187	0.0261897	0.83697	-0.256752	6020170	NM_005914.2	NM_005914.2	ILMN_1737205	Homo sapiens minichromosome maintenance complex component 4 (MCM4), transcript variant 1, mRNA.	P1-CDC21; CDC54; MGC33310; CDC21; hCdc21
WDR51A	1620.6	1357.3	0	0	-13.0426	0.0496295	0.837529	-0.255788	6660446	NM_015426.2	NM_015426.2	ILMN_1780667	Homo sapiens WD repeat domain 51A (WDR51A), mRNA.	MGC131902; DKFZP434C245
HAUS4	368	308.3	0	0	-14.7068	0.0338314	0.837772	-0.255371	4810112	NM_017815.1	NM_017815.1	ILMN_1771003	Homo sapiens HAUS augmin-like complex, subunit 4 (HAUS4), mRNA.	FLJ20424
SHISA2	282.2	236.5	0	0	-13.4644	0.045036	0.838058	-0.254878	7650523	NM_001007538.1	NM_001007538.1	ILMN_1760412	Homo sapiens shisa homolog 2 (Xenopus laevis) (SHISA2), mRNA.	bA398O19.2; WGAR9166; C13orf13; PRO28631
RAI1	295	247.4	0	0	-13.1927	0.0479435	0.838644	-0.253869	520561	NM_030665.3	NM_030665.3	ILMN_2060770	Homo sapiens retinoic acid induced 1 (RAI1), mRNA.	SMS; KIAA1820; DKFZP434A139; SMCR; MGC12824
RNF144	865.4	726	0	0	-14.4321	0.0360404	0.838918	-0.253398	3450136	NM_014746.2	NM_014746.2	ILMN_1777660	Homo sapiens ring finger protein 144 (RNF144), mRNA.	KIAA0161; UBCE7IP4
CMIP	2934.2	2461.8	0	0	-18.4729	0.0142138	0.839002	-0.253254	360626	NM_030629.1	NM_030629.1	ILMN_1738075	Homo sapiens c-Maf-inducing protein (CMIP), transcript variant Tc-mip, mRNA.	KIAA1694
B3GALNT1	1290.9	1083.2	0	0	-17.7225	0.0168947	0.839105	-0.253078	2970040	NM_033168.2	NM_033168.2	ILMN_2325347	Homo sapiens beta-1,3-N-acetylgalactosaminyltransferase 1 (globoside blood group) (B3GALNT1), transcript variant 3, mRNA.	galT3; P1; B3GALT3; GLCT3; P; Gb4Cer; GLOB; beta3Gal-T3
AKIRIN1	384.5	322.9	0	0	-14.0123	0.0396981	0.839792	-0.251896	5820133	XM_941120.1	NM_024595.1	ILMN_1658337	Homo sapiens akirin 1 (AKIRIN1), mRNA.	STRF2; FLJ12666; RP11-781D11.2
GNA13	292.2	245.4	0	0	-13.3722	0.0460023	0.839836	-0.251821	6650161	NM_006572.3	NM_006572.3	ILMN_2176037	Homo sapiens guanine nucleotide binding protein (G protein), alpha 13 (GNA13), mRNA.	MGC46138; G13
LOC647150	1128	947.4	0	0	-16.7156	0.021303	0.839894	-0.251721	630360	XR_017449.2	XR_017449.2	ILMN_3207933	PREDICTED: Homo sapiens misc_RNA (LOC647150), miscRNA.
C14ORF80	499.3	419.4	0	0	-15.5053	0.0281495	0.839976	-0.25158	7100008	NM_173608.1	NM_173608.1	ILMN_1653553	Homo sapiens chromosome 14 open reading frame 80 (C14orf80), mRNA.	MGC16771
EML3	478.3	402.2	0	0	-15.2128	0.0301106	0.840895	-0.250003	3400397	NM_153265.1	NM_153265.2	ILMN_1772644	Homo sapiens echinoderm microtubule associated protein like 3 (EML3), mRNA.	MGC111422; ELP95; FLJ35827
C2CD2	3597.4	3025.6	0	0	-16.5942	0.0219069	0.841052	-0.249733	6770209	NM_199050.1	NM_015500.1	ILMN_1652512	Homo sapiens C2 calcium-dependent domain containing 2 (C2CD2), transcript variant 1, mRNA.	TMEM24L; DKFZp686O198; C21orf25; MGC71445; DKFZP586F0422; C21orf258
ST3GAL1	2114	1778.3	0	0	-17.8236	0.0165059	0.841202	-0.249477	1300601	NM_173344.1	NM_003033.2	ILMN_1683313	Homo sapiens ST3 beta-galactoside alpha-2,3-sialyltransferase 1 (ST3GAL1), transcript variant 1, mRNA.	Gal-NAc6S; ST3O; ST3GalA; SIATFL; ST3GalA.1; 1; ST3GalIA; SIAT4A; MGC9183
UBE2D3	1831.7	1540.9	0	0	-17.6975	0.0169922	0.84124	-0.24941	3460148	NM_181890.1	NM_181890.1	ILMN_2320850	Homo sapiens ubiquitin-conjugating enzyme E2D 3 (UBC4/5 homolog, yeast) (UBE2D3), transcript variant 6, mRNA.	E2(17)KB3; MGC43926; UBCH5C; MGC5416; UBC4/5
TNS3	1026.5	864.4	0	0	-16.8309	0.0207448	0.842085	-0.247963	5560561	NM_022748.9	NM_022748.10	ILMN_1667893	Homo sapiens tensin 3 (TNS3), mRNA.	TENS1; FLJ13732; TEM6; MGC88434; H_NH049I23.2; FLJ35545; DKFZp686M1045; DKFZp686K12123
MTA1	377.3	317.8	0	0	-14.1457	0.0384973	0.842301	-0.247593	1690521	NM_004689.2	NM_004689.3	ILMN_1671911	Homo sapiens metastasis associated 1 (MTA1), mRNA.
BAZ1B	589.7	496.8	0	0	-15.5881	0.0276179	0.842462	-0.247316	4280347	NM_023005.2	NM_023005.2	ILMN_1680831	Homo sapiens bromodomain adjacent to zinc finger domain, 1B (BAZ1B), transcript variant 1, mRNA.	WBSCR9; WBSCR10; WSTF
TFDP1	1705.7	1437.2	0	0	-16.5904	0.021926	0.842587	-0.247103	3290435	NM_007111.3	NM_007111.3	ILMN_1661717	Homo sapiens transcription factor Dp-1 (TFDP1), mRNA.	DP1; DRTF1; Dp-1
CIRH1A	2952.7	2488.4	0	0	-17.7453	0.0168062	0.842754	-0.246816	4200162	NM_032830.1	NM_032830.1	ILMN_1796235	Homo sapiens cirrhosis, autosomal recessive 1A (cirhin) (CIRH1A), mRNA.	TEX292; KIAA1988; CIRHIN; FLJ14728; NAIC
SMCR7L	474.2	399.7	0	0	-14.8882	0.0324474	0.842893	-0.246578	1500706	NM_019008.4	NM_019008.4	ILMN_1793203	Homo sapiens Smith-Magenis syndrome chromosome region, candidate 7-like (SMCR7L), mRNA.	FLJ20232; dJ1104E15.3; HSU79252
STMN3	461.9	389.5	0	0	-14.7237	0.0337	0.843256	-0.245957	4780224	NM_015894.2	NM_015894.2	ILMN_3244117	Homo sapiens stathmin-like 3 (STMN3), mRNA.	SCLIP
F2RL1	1299.9	1096.3	0	0	-15.9899	0.0251773	0.843373	-0.245758	5810047	NM_005242.3	NM_005242.3	ILMN_1673113	Homo sapiens coagulation factor II (thrombin) receptor-like 1 (F2RL1), mRNA.	PAR2; GPR11
DHX30	345.6	291.5	0	0	-13.6133	0.0435181	0.843461	-0.245607	6110608	NM_014966.2	NM_014966.2	ILMN_2403555	Homo sapiens DEAH (Asp-Glu-Ala-His) box polypeptide 30 (DHX30), transcript variant 2, mRNA.	KIAA0890; FLJ11214; Ret-CoR; DDX30
CCNI	5670.1	4783.1	0	0	-17.8394	0.016446	0.843565	-0.245428	5810605	NM_006835.2	NM_006835.2	ILMN_1691942	Homo sapiens cyclin I (CCNI), mRNA.	CYC1; CYI
CDH11	4395.2	3707.9	0	0	-17.7501	0.0167877	0.843625	-0.245326	2650709	NM_001797.2	NM_001797.2	ILMN_1672611	Homo sapiens cadherin 11, type 2, OB-cadherin (osteoblast) (CDH11), mRNA.	CDHOB; CAD11; OB; OSF-4
VARS2	754.4	636.7	0	0	-15.1749	0.0303746	0.843982	-0.244716	1500753	NM_020442.3	NM_020442.3	ILMN_1737585	Homo sapiens valyl-tRNA synthetase 2, mitochondrial (putative) (VARS2), nuclear gene encoding mitochondrial protein, mRNA.	VARS2L; MGC138259; VARSL; MGC142165
ZNF248	1079.9	911.6	0	0	-16.5322	0.0222218	0.844152	-0.244425	6620608	NM_021045.1	NM_021045.1	ILMN_1662192	Homo sapiens zinc finger protein 248 (ZNF248), mRNA.	KIAA0137; bA162G10.3; MGC131882
EPRS	4137.7	3495.4	0	0	-17.5046	0.017764	0.844769	-0.243371	5090088	NM_004446.2	NM_004446.2	ILMN_1783695	Homo sapiens glutamyl-prolyl-tRNA synthetase (EPRS), mRNA.	QPRS; EARS; PARS; PIG32; QARS; DKFZp313B047
MPRIP	1673.7	1414.1	0	0	-16.9277	0.0202876	0.844895	-0.243157	4880563	NM_201274.2	NM_015134.2	ILMN_1774547	Homo sapiens myosin phosphatase Rho interacting protein (MPRIP), transcript variant 1, mRNA.	p116Rip; RHOIP3; KIAA0864
CCT3	3139.3	2652.6	0	0	-13.3885	0.04583	0.844965	-0.243036	7650484	NM_005998.3	NM_005998.3	ILMN_2334989	Homo sapiens chaperonin containing TCP1, subunit 3 (gamma) (CCT3), transcript variant 1, mRNA.	CCTG; TRIC5; TCP-1-gamma; PIG48; CCT-gamma
KIAA1826	516.8	436.7	0	0	-14.8148	0.0330005	0.845008	-0.242964	7200161	NM_032424.1	NM_032424.1	ILMN_1801124	Homo sapiens KIAA1826 (KIAA1826), mRNA.
METTL13	2620.2	2214.7	0	0	-17.1957	0.0190735	0.845241	-0.242566	6520408	NM_015935.4	NM_015935.4	ILMN_2343624	Homo sapiens methyltransferase like 13 (METTL13), transcript variant 1, mRNA.	FLJ10310; CGI-01; 5630401D24Rik
IMPA2	810.5	685.2	0	0	-15.8347	0.0260934	0.845404	-0.242287	2340241	NM_014214.1	NM_014214.1	ILMN_2094061	Homo sapiens inositol(myo)-1(or 4)-monophosphatase 2 (IMPA2), mRNA.
ACTN1	6544.9	5533.2	0	0	-13.6558	0.0430943	0.845422	-0.242257	5080364	NM_001102.2	NM_001102.2	ILMN_2232177	Homo sapiens actinin, alpha 1 (ACTN1), mRNA.	FLJ40884
LAS1L	958.9	810.7	0	0	-16.1327	0.024363	0.845448	-0.242212	240661	NM_031206.2	NM_031206.3	ILMN_1774890	Homo sapiens LAS1-like (S. cerevisiae) (LAS1L), mRNA.	FLJ12525; RP3-475B7.2; dJ475B7.2
PRDM4	1150.1	972.5	0	0	-13.2748	0.0470457	0.845579	-0.241989	20243	NM_012406.3	NM_012406.3	ILMN_1691432	Homo sapiens PR domain containing 4 (PRDM4), mRNA.	MGC45046; PFM1
CYC1	6956.6	5882.5	0	0	-17.4951	0.0178029	0.8456	-0.241953	1770520	NM_001916.2	NM_001916.3	ILMN_1815115	Homo sapiens cytochrome c-1 (CYC1), mRNA.	UQCR4
CDC20	6858.8	5800.9	0	0	-17.4594	0.0179498	0.84576	-0.241679	1500010	NM_001255.1	NM_001255.2	ILMN_1663390	Homo sapiens cell division cycle 20 homolog (S. cerevisiae) (CDC20), mRNA.	CDC20A; bA276H19.3; MGC102824; p55CDC
ADSL	3486	2948.9	0	0	-17.2164	0.0189828	0.845927	-0.241396	5870228	NM_000026.1	NM_000026.1	ILMN_1790757	Homo sapiens adenylosuccinate lyase (ADSL), mRNA.
MED22	639.1	540.7	0	0	-14.727	0.0336744	0.846033	-0.241213	6590661	NM_006752.4	NM_181491.1	ILMN_1697218	Homo sapiens mediator complex subunit 22 (MED22), transcript variant c, mRNA.	SURF5; MED24; MGC48682; MED22
ANKS1A	358.4	303.3	0	0	-13.3529	0.0462072	0.846261	-0.240825	5390064	NM_015245.1	NM_015245.2	ILMN_1813669	Homo sapiens ankyrin repeat and sterile alpha motif domain containing 1A (ANKS1A), mRNA.	ANKS1; KIAA0229; MGC42354
CCDC92	1561.4	1321.8	0	0	-16.5492	0.022135	0.846548	-0.240336	4830682	NM_025140.1	NM_025140.1	ILMN_1731107	Homo sapiens coiled-coil domain containing 92 (CCDC92), mRNA.	FLJ22471
PRKRIR	1184.5	1003.1	0	0	-16.1857	0.0240674	0.846855	-0.239813	1820253	NM_004705.2	NM_004705.2	ILMN_1655622	Homo sapiens protein-kinase, interferon-inducible double stranded RNA dependent inhibitor, repressor of (P58 repressor) (PRKRIR), mRNA.	MGC102750; DAP4; P52rIPK
FTSJ1	975.3	826	0	0	-15.8953	0.0257318	0.846919	-0.239704	1110605	NM_012280.2	NM_012280.2	ILMN_2401822	Homo sapiens FtsJ homolog 1 (E. coli) (FTSJ1), transcript variant 1, mRNA.	JM23; TRM7; SPB1; CDLIV; MRX44; MRX9
LMNB2	1707.6	1446.2	0	0	-16.5646	0.0220567	0.84692	-0.239703	7570148	NM_032737.2	NM_032737.2	ILMN_1708101	Homo sapiens lamin B2 (LMNB2), mRNA.	LMN2; LAMB2; MGC2721
NCL	571.1	484.1	0	0	-14.6805	0.0340369	0.847662	-0.238438	3120458	NM_005381.2	NM_005381.2	ILMN_1695422	Homo sapiens nucleolin (NCL), mRNA.	FLJ45706; C23
EBNA1BP2	5625.5	4768.7	0	0	-17.0388	0.0197752	0.847694	-0.238385	290114	NM_006824.1	NM_006824.1	ILMN_1768127	Homo sapiens EBNA1 binding protein 2 (EBNA1BP2), mRNA.	P40; NOBP; EBP2
ANTXR2	1396.9	1184.6	0	0	-16.1627	0.0241952	0.848021	-0.237829	10685	NM_058172.3	NM_058172.3	ILMN_1812926	Homo sapiens anthrax toxin receptor 2 (ANTXR2), mRNA.	FLJ31074; MGC111533; CMG-2; MGC45856; JHF; CMG2; ISH
FAM129B	4166.4	3535.6	0	0	-15.6088	0.0274865	0.848598	-0.236846	3180053	NM_022833.2	NM_022833.2	ILMN_1661755	Homo sapiens family with sequence similarity 129, member B (FAM129B), transcript variant 1, mRNA.	OC58; MEG-3; FLJ13518; FLJ22298; RP11-356B19.6; bA356B19.6; FLJ22151; DKFZP434H0820; C9orf88
ZYX	949.8	806.2	0	0	-14.9105	0.0322812	0.84881	-0.236486	7050484	NM_003461.4	NM_003461.4	ILMN_2371169	Homo sapiens zyxin (ZYX), transcript variant 1, mRNA.	ESP-2; HED-2
MRPL37	5615	4766.2	0	0	-16.8237	0.0207793	0.848833	-0.236447	6370196	NM_016491.2	NM_016491.2	ILMN_2041327	Homo sapiens mitochondrial ribosomal protein L37 (MRPL37), nuclear gene encoding mitochondrial protein, mRNA.	MRPL2; MGC878; MRP-L2; RPML2
METTL13	936.8	795.2	0	0	-13.5795	0.0438581	0.848847	-0.236423	2510463	NM_015935.4	NM_001007239.1	ILMN_1790575	Homo sapiens methyltransferase like 13 (METTL13), transcript variant 3, mRNA.	FLJ10310; CGI-01; 5630401D24Rik
ANAPC5	2517	2137.4	0	0	-16.439	0.0227039	0.849186	-0.235848	4730408	NM_016237.3	NM_016237.3	ILMN_1723177	Homo sapiens anaphase promoting complex subunit 5 (ANAPC5), mRNA.	APC5; PDL-108
HMBS	1055.4	896.5	0	0	-15.5685	0.0277428	0.849441	-0.235414	7320021	NM_001024382.1	NM_000190.3	ILMN_1726306	Homo sapiens hydroxymethylbilane synthase (HMBS), transcript variant 1, mRNA.	PBG-D; UPS; PBGD
DUT	391.7	332.8	0	0	-13.2059	0.047798	0.84963	-0.235094	6330494	NM_001025249.1	NM_001025249.1	ILMN_2374778	Homo sapiens deoxyuridine triphosphatase (DUT), nuclear gene encoding mitochondrial protein, transcript variant 3, mRNA.	dUTPase; FLJ20622
FBXO28	662.6	563	0	0	-14.6776	0.0340596	0.849683	-0.235003	6040292	NM_015176.1	NM_015176.1	ILMN_2045911	Homo sapiens F-box protein 28 (FBXO28), mRNA.	FLJ10766; KIAA0483; Fbx28
SNX27	1553.5	1320	0	0	-15.8987	0.0257117	0.849694	-0.234984	6480095	NM_030918.5	NM_030918.5	ILMN_1714401	Homo sapiens sorting nexin family member 27 (SNX27), mRNA.	MGC126873; MGC20471; MGC126871; MY014; KIAA0488
GMDS	913.6	776.3	0	0	-13.9766	0.0400258	0.849715	-0.234948	6840156	NM_001500.2	NM_001500.2	ILMN_1711227	Homo sapiens GDP-mannose 4,6-dehydratase (GMDS), mRNA.	GMD
TFDP1	2041.3	1734.8	0	0	-16.1805	0.0240963	0.849851	-0.234719	510487	NM_007111.3	NM_007111.3	ILMN_2117987	Homo sapiens transcription factor Dp-1 (TFDP1), mRNA.	DP1; DRTF1; Dp-1
ADCK2	700.9	596.1	0	0	-14.6933	0.0339367	0.850478	-0.233654	1780647	NM_052853.3	NM_052853.3	ILMN_1663132	Homo sapiens aarF domain containing kinase 2 (ADCK2), mRNA.	MGC20727; AARF
ALDH1A3	8751.3	7442.8	0	0	-16.5688	0.0220354	0.850479	-0.233652	4920148	NM_000693.1	NM_000693.1	ILMN_2139970	Homo sapiens aldehyde dehydrogenase 1 family, member A3 (ALDH1A3), mRNA.	RALDH3; ALDH6; ALDH1A6
TFB1M	709	603	0	0	-14.7104	0.0338034	0.850494	-0.233628	2340626	NM_016020.1	NM_016020.1	ILMN_1733562	Homo sapiens transcription factor B1, mitochondrial (TFB1M), mRNA.	CGI75; mtTFB; CGI-75
SEMA4B	398.9	339.3	0	0	-13.1399	0.04853	0.850589	-0.233466	5080280	NM_020210.2	NM_198925.1	ILMN_1672589	Homo sapiens sema domain, immunoglobulin domain (Ig), transmembrane domain (TM) and short cytoplasmic domain, (semaphorin) 4B (SEMA4B), transcript variant 2, mRNA.	KIAA1745; SemC; SEMAC; MGC131831
FAM84B	890.5	758.2	0	0	-14.9836	0.0317424	0.851432	-0.232037	60014	NM_174911.3	NM_174911.3	ILMN_1670807	Homo sapiens family with sequence similarity 84, member B (FAM84B), mRNA.	BCMP101; NSE2
PARD6A	722	615	0	0	-14.5318	0.0352225	0.851801	-0.231412	460086	NM_016948.1	NM_001037281.1	ILMN_1654112	Homo sapiens par-6 partitioning defective 6 homolog alpha (C. elegans) (PARD6A), transcript variant 2, mRNA.	TAX40; PAR6C; TIP-40; PAR6alpha; PAR-6A; PAR6
FAR2	427.3	364	0	0	-13.1653	0.048247	0.851861	-0.231311	6560291	NM_018099.3	NM_018099.3	ILMN_2202915	Homo sapiens fatty acyl CoA reductase 2 (FAR2), mRNA.	FAR2; FLJ10462
EIF3B	9341.2	7963.1	0	0	-16.2411	0.0237624	0.852471	-0.230278	4390136	NM_001037283.1	NM_001037283.1	ILMN_2379469	Homo sapiens eukaryotic translation initiation factor 3, subunit B (EIF3B), transcript variant 2, mRNA.	EIF3-P116; MGC131875; EIF3-P110; EIF3S9; PRT1; MGC104664; EIF3-ETA; eIF3b
TOMM40	3796.2	3241.8	0	0	-15.7535	0.0265858	0.853959	-0.227761	1740494	NM_006114.1	NM_006114.1	ILMN_1683475	Homo sapiens translocase of outer mitochondrial membrane 40 homolog (yeast) (TOMM40), nuclear gene encoding mitochondrial protein, mRNA.	PER-EC1; C19orf1; PEREC1; D19S1177E; TOM40
POLR3F	484	413.4	0	0	-13.2182	0.0476628	0.854132	-0.227469	610019	NM_006466.2	NM_006466.2	ILMN_1673966	Homo sapiens polymerase (RNA) III (DNA directed) polypeptide F, 39 kDa (POLR3F), mRNA.	MGC13517; RPC6; RPC39
POLE2	835.7	714.2	0	0	-13.5458	0.0441998	0.854613	-0.226657	1170326	NM_002692.2	NM_002692.2	ILMN_1774336	Homo sapiens polymerase (DNA directed), epsilon 2 (p59 subunit) (POLE2), mRNA.	DPE2
PRMT5	1068.3	913.1	0	0	-13.1891	0.0479833	0.854722	-0.226472	5700520	NM_006109.2	NM_006109.3	ILMN_1811955	Homo sapiens protein arginine methyltransferase 5 (PRMT5), transcript variant 1, mRNA.	SKB1; HRMT1L5; IBP72; SKB1Hs; JBP1
PTBP1	8489.2	7257.8	0	0	-15.7718	0.026474	0.854945	-0.226096	6060332	NM_175847.1	NM_175847.1	ILMN_2333319	Homo sapiens polypyrimidine tract binding protein 1 (PTBP1), transcript variant 4, mRNA.	HNRNPI; PTB-T; PTB3; PTB-1; MGC8461; HNRPI; HNRNP-I; PTB2; MGC10830; PTB; PTB4; pPTB
APEX2	946.8	809.5	0	0	-14.4832	0.0356189	0.854985	-0.226029	1430047	NM_014481.2	NM_014481.2	ILMN_1652505	Homo sapiens APEX nuclease (apurinic/apyrimidinic endonuclease) 2 (APEX2), nuclear gene encoding mitochondrial protein, mRNA.	XTH2; APEXL2; APE2
PPM1G	5450.9	4663.5	0	0	-15.5743	0.0277058	0.855547	-0.225081	3140008	NM_002707.3	NM_002707.3	ILMN_1806867	Homo sapiens protein phosphatase 1G (formerly 2C), magnesium-dependent, gamma isoform (PPM1G), transcript variant 2, mRNA.	MGC2870; PP2CG; PP2CGAMMA; PPP2CG; MGC1675
NET1	745	637.8	0	0	-13.9122	0.0406237	0.856107	-0.224136	1430735	NM_005863.2	NM_001047160.1	ILMN_1758311	Homo sapiens neuroepithelial cell transforming 1 (NET1), transcript variant 1, mRNA.	ARHGEF8; NET1A
TNFRSF25	592.1	507	0	0	-13.4143	0.0455586	0.856274	-0.223855	3990224	NM_148973.1	NM_148973.1	ILMN_1765109	Homo sapiens tumor necrosis factor receptor superfamily, member 25 (TNFRSF25), transcript variant 10, mRNA.	WSL-LR; TNFRSF12; TR3; LARD; DDR3; TRAMP; WSL-1; APO-3; DR3
TUBB	9050.4	7752.5	0	0	-15.4794	0.0283178	0.856592	-0.22332	6580474	NM_178014.2	NM_178014.2	ILMN_2101885	Homo sapiens tubulin, beta (TUBB), mRNA.	M40; OK/SW-cl.56; MGC117247; TUBB1; MGC16435; TUBB5
TMEM43	974.9	835.4	0	0	-14.1974	0.0380417	0.856908	-0.222787	2510392	NM_024334.1	NM_024334.1	ILMN_1698605	Homo sapiens transmembrane protein 43 (TMEM43), mRNA.	DKFZp586G1919; MGC3222
HPCAL1	12878.2	11040.9	0	0	-15.0709	0.0311107	0.857333	-0.222073	520184	NM_002149.2	NM_134421.1	ILMN_1764850	Homo sapiens hippocalcin-like 1 (HPCAL1), transcript variant 2, mRNA.	HLP2; VILIP-3; BDR1
PTBP1	4432.6	3801.8	0	0	-14.3044	0.0371159	0.857691	-0.221471	4260754	NM_175847.1	NM_002819.3	ILMN_1655154	Homo sapiens polypyrimidine tract binding protein 1 (PTBP1), transcript variant 1, mRNA.	HNRNPI; PTB-T; PTB3; PTB-1; MGC8461; HNRPI; HNRNP-I; PTB2; MGC10830; PTB; PTB4; pPTB
MAPK6	628.7	540	0	0	-13.136	0.0485736	0.858915	-0.219412	7160348	NM_002748.2	NM_002748.2	ILMN_1757287	Homo sapiens mitogen-activated protein kinase 6 (MAPK6), mRNA.	HsT17250; PRKM6; p97MAPK; ERK3; DKFZp686F03189
SCRIB	1407.5	1209.2	0	0	-14.2501	0.0375829	0.859112	-0.219082	4290196	NM_015356.2	NM_015356.3	ILMN_1726516	Homo sapiens scribbled homolog (Drosophila) (SCRIB), transcript variant 2, mRNA.	CRIB1; SCRB1; Vartul; SCRIB1
PHRF1	1704	1464.5	0	0	-14.3613	0.0366328	0.859448	-0.218517	1340047	NM_020901.1	NM_020901.1	ILMN_3245476	Homo sapiens PHD and ring finger domains 1 (PHRF1), mRNA.
LOC387882	4701	4040.9	0	0	-14.8143	0.0330043	0.859583	-0.218291	5810743	NM_207376.1	NM_207376.1	ILMN_1716382	Homo sapiens hypothetical protein (LOC387882), mRNA.
AIFM1	1422.7	1223	0	0	-14.1837	0.0381619	0.859633	-0.218207	1500689	NM_145813.1	NM_145813.1	ILMN_2313821	Homo sapiens apoptosis-inducing factor, mitochondrion-associated, 1 (AIFM1), nuclear gene encoding mitochondrial protein, transcript variant 3, mRNA.	MGC111425; PDCD8; AIF
FER1L3	3442.4	2959.4	0	0	-14.6994	0.0338891	0.859691	-0.21811	3170273	NM_013451.2	NM_133337.1	ILMN_1810289	Homo sapiens fer-1-like 3, myoferlin (C. elegans) (FER1L3), transcript variant 2, mRNA.	FLJ36571; FLJ90777; MYOF
THOC3	1099.1	944.9	0	0	-13.9037	0.0407033	0.859703	-0.218089	610243	NM_032361.1	NM_032361.1	ILMN_2298936	Homo sapiens THO complex 3 (THOC3), mRNA.	TEX1; MGC5469
HSPH1	3443.1	2960.4	0	0	-14.2131	0.0379044	0.859807	-0.217916	160598	NM_006644.2	NM_006644.2	ILMN_1712888	Homo sapiens heat shock 105kDa/110kDa protein 1 (HSPH1), mRNA.	HSP105B; DKFZp686M05240; HSP105; HSP105A; NY-CO-25; KIAA0201
PSAT1	822.7	707.6	0	0	-13.4439	0.0452491	0.860095	-0.217432	4850674	NM_021154.3	NM_021154.3	ILMN_1692938	Homo sapiens phosphoserine aminotransferase 1 (PSAT1), transcript variant 2, mRNA.	MGC1460; PSA; EPIP; PSAT
ARIH2	1037.6	892.5	0	0	-13.7581	0.0420911	0.860158	-0.217326	1010682	NM_006321.1	NM_006321.2	ILMN_1792825	Homo sapiens ariadne homolog 2 (Drosophila) (ARIH2), mRNA.	FLJ10938; TRIAD1; FLJ33921; ARI2
UCHL5IP	1027.5	884.4	0	0	-13.6499	0.0431529	0.86073	-0.216367	1090370	NM_017518.5	NM_017518.5	ILMN_2371700	Homo sapiens UCHL5 interacting protein (UCHL5IP), transcript variant 1, mRNA.	HSXQ28ORF; UIP1
PREI3	899.6	774.4	0	0	-13.46	0.0450817	0.860827	-0.216205	240288	NM_199482.1	NM_199482.1	ILMN_1733356	Homo sapiens preimplantation protein 3 (PREI3), transcript variant 2, mRNA.	2C4D; MGC12264; MOB1; CGI-95; MOB3
DPF2	982	846.3	0	0	-13.4299	0.0453952	0.861813	-0.214554	3890274	NM_006268.3	NM_006268.3	ILMN_1734317	Homo sapiens D4, zinc and double PHD fingers family 2 (DPF2), mRNA.	UBID4; REQ; ubi-d4; MGC10180
TBL1X	2232.4	1924.7	0	0	-14.0816	0.0390697	0.862166	-0.213962	2470070	NM_005647.2	NM_005647.2	ILMN_1744795	Homo sapiens transducin (beta)-like 1X-linked (TBL1X), mRNA.	EBI; TBL1
ALG3	1279.9	1104.9	0	0	-13.4841	0.0448322	0.863271	-0.212115	2650167	NM_001006940.1	NM_005787.4	ILMN_1711886	Homo sapiens asparagine-linked glycosylation 3 homolog (S. cerevisiae, alpha-1,3-mannosyltransferase) (ALG3), mRNA.	D16Ertd36e; CDGS4; NOT56L; Not56
COASY	1680.5	1452.7	0	0	-13.5182	0.0444816	0.864445	-0.210154	360747	NM_025233.4	NM_001042532.1	ILMN_1753498	Homo sapiens Coenzyme A synthase (COASY), transcript variant 4, mRNA.	FLJ35179; pOV-2; NBP; UKR1; PPAT; DPCK
RPUSD2	1133.2	980	0	0	-13.1225	0.0487248	0.864808	-0.209549	5820333	NM_152260.1	NM_152260.1	ILMN_1730077	Homo sapiens RNA pseudouridylate synthase domain containing 2 (RPUSD2), mRNA.	C15orf19; FLJ31409; C18B11
ENO1	23063.5	19955	0	0	-14.0412	0.0394348	0.86522	-0.208861	6380441	NM_001428.2	NM_001428.2	ILMN_1710756	Homo sapiens enolase 1, (alpha) (ENO1), mRNA.	MPB1; ENO1L1; MBP-1; PPH; NNE
GPATCH4	1203.1	1041.6	0	0	-13.023	0.049854	0.865763	-0.207955	1820544	NM_182679.1	NM_182679.1	ILMN_2383305	Homo sapiens G patch domain containing 4 (GPATCH4), transcript variant 2, mRNA.	GPATC4
SNRNP70	2353.6	2041.8	0	0	-13.2114	0.0477375	0.867522	-0.205028	3870010	NM_003089.4	NM_003089.4	ILMN_1732053	Homo sapiens small nuclear ribonucleoprotein 70kDa (U1) (SNRNP70), mRNA.	U1AP; RPU1; U1RNP; RNPU1Z; U170K
PPP3CB	1652.5	1433.6	0	0	-13.0025	0.0500899	0.867534	-0.205008	7400546	NM_021132.1	NM_021132.1	ILMN_1802669	Homo sapiens protein phosphatase 3 (formerly 2B), catalytic subunit, beta isoform (PPP3CB), mRNA.	CALNA2; CALNB
TKT	2717.8	2360	0	0	-13.1466	0.0484552	0.868349	-0.203652	6860202	NM_001064.1	NM_001064.1	ILMN_1736597	Homo sapiens transketolase (Wernicke-Korsakoff syndrome) (TKT), mRNA.	TKT1; FLJ34765
TRNP1	4392.6	3817.7	0	0	-13.1774	0.0481127	0.869121	-0.202371	7150292	NM_001013642.1	NM_001013642.2	ILMN_1695946	Homo sapiens TMF1-regulated nuclear protein 1 (TRNP1), mRNA.
CSTB	7687.2	8843.6	0	0	13.2566	0.0472433	1.15043	0.202176	1430187	NM_000100.2	NM_000100.2	ILMN_1761797	Homo sapiens cystatin B (stefin B) (CSTB), mRNA.	PME; CST6; EPM1; STFB
MLLT11	2860.2	3297.3	0	0	13.345	0.0462914	1.15282	0.205169	2630474	NM_006818.3	NM_006818.3	ILMN_1759097	Homo sapiens myeloid/lymphoid or mixed-lineage leukemia (trithorax homolog, Drosophila); translocated to, 11 (MLLT11), mRNA.	AF1Q; RP11-316M1.10
MGST3	3100.2	3574.9	0	0	13.41	0.0456037	1.15312	0.205542	7160400	NM_004528.2	NM_004528.2	ILMN_1751956	Homo sapiens microsomal glutathione S-transferase 3 (MGST3), mRNA.	GST-III
RPL36AL	12080.8	13949.6	0	0	13.8434	0.0412724	1.15469	0.207508	3170184	NM_001001.3	NM_001001.3	ILMN_2189936	Homo sapiens ribosomal protein L36a-like (RPL36AL), mRNA.	RPL36A; MGC111574
PFDN5	5337.9	6169.5	0	0	13.8789	0.0409364	1.15579	0.208881	4220630	NM_145897.2	NM_145897.2	ILMN_2356284	Homo sapiens prefoldin subunit 5 (PFDN5), transcript variant 3, mRNA.	MM-1; MGC71907; MGC5329; MM1; PFD5
NACA	5194.7	6016.9	0	0	14.1907	0.0381004	1.15828	0.21198	6180066	NM_005594.2	NM_005594.2	ILMN_2167616	Homo sapiens nascent-polypeptide-associated complex alpha polypeptide (NACA), mRNA.	MGC117224; HSD48
COMMD1	1140.6	1323.9	0	0	13.158	0.0483281	1.1607	0.215001	3360093	NM_152516.2	NM_152516.2	ILMN_1761242	Homo sapiens copper metabolism (Murr1) domain containing 1 (COMMD1), mRNA.	C2orf5; MGC27155; MURR1
PLOD2	2299.1	2672	0	0	13.8126	0.0415662	1.16219	0.216851	7040477	NM_182943.2	NM_000935.2	ILMN_1771599	Homo sapiens procollagen-lysine, 2-oxoglutarate 5-dioxygenase 2 (PLOD2), transcript variant 2, mRNA.	LH2; TLH
RBX1	2617.4	3043	0	0	14.5444	0.0351204	1.1626	0.21736	2070746	NM_014248.2	NM_014248.2	ILMN_1666670	Homo sapiens ring-box 1 (RBX1), mRNA.	BA554C12.1; RNF75; MGC13357; MGC1481; ROC1
FKBP3	1338.6	1556.4	0	0	14.1506	0.0384539	1.16271	0.217488	6450523	NM_002013.2	NM_002013.2	ILMN_2104784	Homo sapiens FK506 binding protein 3, 25kDa (FKBP3), mRNA.	PPIase; FKBP-25
C19ORF43	1548.7	1804.4	0	0	14.5113	0.0353891	1.16511	0.220461	1470358	NM_024038.2	NM_024038.2	ILMN_1784299	Homo sapiens chromosome 19 open reading frame 43 (C19orf43), mRNA.	MGC2803
HS.545976	488.9	569.9	0	0	13.0549	0.0494892	1.16568	0.221169	2120019	Hs.545976	AW237078	ILMN_1860084	xm52h06.x1 NCI_CGAP_GC6 Homo sapiens cDNA clone IMAGE:2687867 3, mRNA sequence
LOC653566	2458.2	2867.2	0	0	14.5002	0.0354797	1.16638	0.22204	6130189	XM_944485.1	XM_934796.2	ILMN_1720819	PREDICTED: Homo sapiens similar to Signal peptidase complex subunit 2 (Microsomal signal peptidase 25 kDa subunit) (SPase 25 kDa subunit), transcript variant 3 (LOC653566), mRNA.
SF3B14	988.3	1153.3	0	0	13.4019	0.0456888	1.16695	0.222747	3780544	NM_016047.3	NM_016047.3	ILMN_2182120	Homo sapiens splicing factor 3B, 14 kDa subunit (SF3B14), mRNA.	Ht006; SF3B14a; SAP14; CGI-110; HSPC175; P14
NDUFB11	4077.6	4760.9	0	0	13.746	0.0422085	1.16757	0.223514	5550377	NM_019056.2	NM_019056.3	ILMN_1749709	Homo sapiens NADH dehydrogenase (ubiquinone) 1 beta subcomplex, 11, 17.3kDa (NDUFB11), mRNA.	P17.3; MGC111182; FLJ20494; ESSS; Np15; NP17.3
TAPBP	636.6	743.6	0	0	13.8649	0.0410686	1.16808	0.22414	2650082	NM_003190.3	NM_003190.3	ILMN_1742450	Homo sapiens TAP binding protein (tapasin) (TAPBP), transcript variant 1, mRNA.	TAPA; NGS17; TPSN; TPN
CD59	715.4	835.7	0	0	14.0786	0.0390967	1.16816	0.224235	4760593	NM_203329.1	NM_000611.4	ILMN_1724789	Homo sapiens CD59 molecule, complement regulatory protein (CD59), transcript variant 2, mRNA.	MIN2; PROTECTIN; MIN3; 16.3A5; MSK21; EJ16; EL32; G344; MIC11; MIN1; MGC2354; EJ30; p18-20
NR2F2	750.9	877.5	0	0	14.2015	0.0380058	1.1686	0.224778	7380202	NM_021005.2	NM_021005.2	ILMN_2094360	Homo sapiens nuclear receptor subfamily 2, group F, member 2 (NR2F2), mRNA.	COUP-TFII; TFCOUP2; MGC117452; COUPTFB; SVP40; ARP1
DNAJB2	1071.5	1252.2	0	0	14.6841	0.0340087	1.16864	0.224833	3830653	NM_006736.5	NM_006736.5	ILMN_2390974	Homo sapiens DnaJ (Hsp40) homolog, subfamily B, member 2 (DNAJB2), transcript variant 2, mRNA.	HSPF3; HSJ1
CNIH	2582.9	3019.1	0	0	13.4437	0.0452512	1.16888	0.225127	4070088	NM_001009551.1	NM_005776.2	ILMN_1758543	Homo sapiens cornichon homolog (Drosophila) (CNIH), mRNA.	CNIH1; CNIL; TGAM77; MGC117156
LOC401397	1318.9	1543.2	0	0	15.0605	0.0311853	1.17007	0.22659	5570519	Hs.117929	XM_001132317.1	ILMN_1857915	PREDICTED: Homo sapiens hypothetical LOC401397 (LOC401397), mRNA.
MRPL54	623.4	729.6	0	0	13.4031	0.0456762	1.17036	0.226948	3710039	NM_172251.1	NM_172251.1	ILMN_1658486	Homo sapiens mitochondrial ribosomal protein L54 (MRPL54), nuclear gene encoding mitochondrial protein, mRNA.
ADORA2B	1197.4	1402.7	0	0	15.1514	0.0305394	1.17145	0.228301	2060040	NM_000676.2	NM_000676.2	ILMN_1703946	Homo sapiens adenosine A2b receptor (ADORA2B), mRNA.	ADORA2
ARF3	387	453.5	0	0	13.1243	0.0487046	1.17183	0.228769	2680446	NM_001659.1	NM_001659.1	ILMN_1682938	Homo sapiens ADP-ribosylation factor 3 (ARF3), mRNA.
DYNLRB1	4303.9	5044.2	0	0	15.9413	0.0254607	1.17201	0.228981	7210224	NM_014183.2	NM_014183.2	ILMN_1658053	Homo sapiens dynein, light chain, roadblock-type 1 (DYNLRB1), mRNA.	BLP; ROBLD1; BITH; DNLC2A; DNCL2A
APPBP2	732.7	861.4	0	0	13.1862	0.0480153	1.17565	0.233461	5270333	NM_006380.2	NM_006380.2	ILMN_2149766	Homo sapiens amyloid beta precursor protein (cytoplasmic tail) binding protein 2 (APPBP2), mRNA.	PAT1; KIAA0228; HS.84084
UNC50	1179	1389.1	0	0	15.9989	0.0251252	1.1782	0.236587	5390561	NM_014044.4	NM_014044.4	ILMN_1766981	Homo sapiens unc-50 homolog (C. elegans) (UNC50), mRNA.	URP; GMH1; DKFZp564G0222; HSD23; hGMH1p; UNCL
ME1	544.7	642	0	0	14.806	0.0330674	1.17863	0.237111	3390326	NM_002395.2	NM_002395.3	ILMN_1736042	Homo sapiens malic enzyme 1, NADP(+)-dependent, cytosolic (ME1), mRNA.	MES; HUMNDME
LOC100132564	517.6	610.1	0	0	14.6712	0.0341099	1.17871	0.237208	3780767	XM_001713808.1	XM_001713808.1	ILMN_3243644	PREDICTED: Homo sapiens hypothetical protein LOC100132564 (LOC100132564), mRNA.
CTSH	777.4	917.1	0	0	15.6358	0.0273162	1.1797	0.238422	1980288	NM_004390.2	NM_004390.2	ILMN_2390853	Homo sapiens cathepsin H (CTSH), transcript variant 1, mRNA.	CPSB; ACC-4; MGC1519; minichain; ACC-5; DKFZp686B24257
MRPS33	1363	1608	0	0	16.3578	0.0231324	1.17975	0.238482	5690328	NM_016071.2	NM_016071.2	ILMN_1741264	Homo sapiens mitochondrial ribosomal protein S33 (MRPS33), nuclear gene encoding mitochondrial protein, transcript variant 1, mRNA.	FLJ21123; CGI-139; PTD003; MRP-S33
PGM5	609.1	718.7	0	0	15.1978	0.0302148	1.17994	0.238711	380494	NM_021965.3	NM_021965.3	ILMN_2271149	Homo sapiens phosphoglucomutase 5 (PGM5), mRNA.	PGMRP
SNORA67	329	388.3	0	0	13.5061	0.0446057	1.18024	0.239084	1240577	NR_002912.1	NR_002912.1	ILMN_3247018	Homo sapiens small nucleolar RNA, H/ACA box 67 (SNORA67), small nucleolar RNA.	RNU67; U67
GANAB	633.3	747.5	0	0	15.3177	0.0293921	1.18033	0.239184	2650446	NM_198334.1	NM_198334.1	ILMN_1739441	Homo sapiens glucosidase, alpha; neutral AB (GANAB), transcript variant 2, mRNA.	GluII; KIAA0088; G2AN
LOC728820	1330.4	1570.8	0	0	14.1824	0.0381733	1.1807	0.239639	4560669	XR_038223.1	XR_038223.1	ILMN_3302896	PREDICTED: Homo sapiens misc_RNA (LOC728820), miscRNA.
ENO2	467.8	552.6	0	0	13.9365	0.0403971	1.18127	0.240344	50402	NM_001975.2	NM_001975.2	ILMN_1765796	Homo sapiens enolase 2 (gamma, neuronal) (ENO2), mRNA.	NSE
EIF4E2	1012.1	1196.7	0	0	14.1348	0.038594	1.18239	0.24171	4540632	NM_004846.2	NM_004846.2	ILMN_1738326	Homo sapiens eukaryotic translation initiation factor 4E family member 2 (EIF4E2), mRNA.	EIF4EL3; 4E-LP; 4EHP; IF4e
KDELR3	667.6	789.5	0	0	15.7121	0.0268405	1.18259	0.241955	3360053	NM_006855.2	NM_006855.2	ILMN_1722820	Homo sapiens KDEL (Lys-Asp-Glu-Leu) endoplasmic reticulum protein retention receptor 3 (KDELR3), transcript variant 1, mRNA.	ERD2L3
C20ORF108	461.2	545.6	0	0	13.2691	0.0471075	1.183	0.242451	770561	NM_080821.1	NM_080821.2	ILMN_1708016	Homo sapiens chromosome 20 open reading frame 108 (C20orf108), mRNA.	DKFZP434A1114; dJ1167H4.1; 5A3
KLF2	308.8	365.4	0	0	13.584	0.0438127	1.18329	0.242804	3850692	NM_016270.2	NM_016270.2	ILMN_1735930	Homo sapiens Kruppel-like factor 2 (lung) (KLF2), mRNA.	LKLF
ZMYM6	416.1	493	0	0	14.8042	0.0330811	1.18481	0.244657	7550722	NM_007167.2	NM_007167.2	ILMN_1657632	Homo sapiens zinc finger, MYM-type 6 (ZMYM6), mRNA.	ZNF198L4; ZNF258; MYM
CFDP1	544	644.8	0	0	14.1741	0.0382464	1.18529	0.245245	6200494	NM_006324.2	NM_006324.2	ILMN_1800837	Homo sapiens craniofacial development protein 1 (CFDP1), mRNA.	SWC5; BCNT; p97; CP27; Yeti
SRP19	932.1	1105	0	0	15.7488	0.0266146	1.1855	0.24549	4210431	NM_003135.1	NM_003135.1	ILMN_2192032	Homo sapiens signal recognition particle 19kDa (SRP19), mRNA.
RPS7	853	1011.3	0	0	16.5226	0.022271	1.18558	0.245593	6330647	NM_001011.3	NM_001011.3	ILMN_1750722	Homo sapiens ribosomal protein S7 (RPS7), mRNA.
KCNK1	679.1	805.6	0	0	16.064	0.0247514	1.18628	0.24644	6660671	NM_002245.2	NM_002245.2	ILMN_2071641	Homo sapiens potassium channel, subfamily K, member 1 (KCNK1), mRNA.	K2p1.1; TWIK-1; TWIK1; HOHO; DPK
UTP11L	1002.8	1189.9	0	0	16.9005	0.020415	1.18658	0.246806	6280152	NM_016037.2	NM_016037.2	ILMN_2130838	Homo sapiens UTP11-like, U3 small nucleolar ribonucleoprotein, (yeast) (UTP11L), mRNA.	CGI94; CGI-94
RABGGTB	334.4	396.8	0	0	14.2533	0.0375552	1.1866	0.246837	3990482	NM_004582.2	NM_004582.2	ILMN_2163796	Homo sapiens Rab geranylgeranyltransferase, beta subunit (RABGGTB), mRNA.	GGTB
FUNDC1	537.2	637.5	0	0	15.7503	0.0266054	1.18671	0.246966	4260192	NM_173794.2	NM_173794.2	ILMN_1728540	Homo sapiens FUN14 domain containing 1 (FUNDC1), mRNA.	MGC51029
EDF1	2794.1	3315.8	0	0	17.7776	0.0166817	1.18671	0.246973	3460441	NM_003792.2	NM_003792.2	ILMN_1726169	Homo sapiens endothelial differentiation-related factor 1 (EDF1), transcript variant alpha, mRNA.	EDF-1; MBF1; MGC9058
FAM127A	1360	1614.8	0	0	15.5798	0.0276707	1.18735	0.247749	6040376	NM_003928.1	NM_001078171.1	ILMN_1708143	Homo sapiens family with sequence similarity 127, member A (FAM127A), mRNA.	CXX1; MAR8C; MART8C; MGC117411; Mar8; Mart8
LOC728026	832.1	988.9	0	0	14.0087	0.039731	1.18844	0.249068	1990154	XM_001126659.2	XM_001126659.2	ILMN_3231881	PREDICTED: Homo sapiens hypothetical LOC728026 (LOC728026), mRNA.
RPAIN	1458.1	1733	0	0	17.59	0.0174181	1.18853	0.249182	770164	NM_032308.1	NM_032308.1	ILMN_2323774	Homo sapiens RPA interacting protein (RPAIN), transcript variant 2, mRNA.	MGC4189; RIP; HRIP
BCAP29	366.3	435.4	0	0	14.8007	0.0331078	1.18864	0.249316	10044	NM_001008406.1	NM_001008405.1	ILMN_1697642	Homo sapiens B-cell receptor-associated protein 29 (BCAP29), transcript variant 1, mRNA.	BAP29; DKFZp686M2086
ARL6IP5	1386.5	1649.1	0	0	17.6505	0.0171771	1.1894	0.250231	2070563	NM_006407.3	NM_006407.3	ILMN_1769810	Homo sapiens ADP-ribosylation-like factor 6 interacting protein 5 (ARL6IP5), mRNA.	JWA; DERP11; addicsin; jmx; PRAF3; HSPC127; GTRAP3-18; hp22
PEX5	1027.9	1222.6	0	0	17.2947	0.0186436	1.18942	0.250253	6650189	NM_000319.3	NM_000319.3	ILMN_1660232	Homo sapiens peroxisomal biogenesis factor 5 (PEX5), mRNA.	PTS1R; PXR1
LOC643284	17775.6	21143.2	0	0	18.5677	0.0139069	1.18945	0.250295	4570437	XM_928180.1	XM_928180.1	ILMN_1739263	PREDICTED: Homo sapiens similar to 40S ribosomal protein S29 (LOC643284), mRNA.
TWIST1	236.4	281.3	0	0	13.0523	0.0495188	1.18993	0.25088	4490673	NM_000474.3	NM_000474.3	ILMN_1672908	Homo sapiens twist homolog 1 (Drosophila) (TWIST1), mRNA.	TWIST; ACS3; BPES2; SCS; BPES3
NUDT16L1	367.5	437.6	0	0	15.027	0.0314268	1.19075	0.251868	2850180	NM_032349.2	NM_032349.2	ILMN_1735415	Homo sapiens nudix (nucleoside diphosphate linked moiety X)-type motif 16-like 1 (NUDT16L1), mRNA.	SDOS; MGC11275
LOC643031	1052	1252.8	0	0	14.7138	0.0337769	1.19087	0.252021	4880477	XM_926402.1	XM_926402.1	ILMN_1743078	PREDICTED: Homo sapiens similar to NADH dehydrogenase subunit 5 (LOC643031), mRNA.
TTC19	332.8	396.5	0	0	13.9885	0.0399163	1.19141	0.252665	7040168	NM_017775.2	NM_017775.2	ILMN_2192385	Homo sapiens tetratricopeptide repeat domain 19 (TTC19), mRNA.	MGC19520; 2010204O13Rik; FLJ20343; MGC138312
PTRH2	1822.6	2173.2	0	0	15.277	0.0296688	1.19236	0.253823	4900575	NM_016077.3	NM_016077.3	ILMN_2311548	Homo sapiens peptidyl-tRNA hydrolase 2 (PTRH2), nuclear gene encoding mitochondrial protein, mRNA.	CGI-147; FLJ32471; PTH2; BIT1
SND1	1143	1363.2	0	0	17.8686	0.0163358	1.19265	0.254172	4480162	NM_014390.2	NM_014390.2	ILMN_1775111	Homo sapiens staphylococcal nuclease and tudor domain containing 1 (SND1), mRNA.	TDRD11; p100
CUTA	1765.9	2106.6	0	0	18.3526	0.014613	1.19293	0.254513	3120707	NM_001014840.1	NM_001014840.1	ILMN_2311989	Homo sapiens cutA divalent cation tolerance homolog (E. coli) (CUTA), transcript variant 5, mRNA.	MGC111154; ACHAP; C6orf82
TM2D1	1484	1771.6	0	0	14.0236	0.039595	1.1938	0.255562	10386	NM_032027.2	NM_032027.2	ILMN_2143148	Homo sapiens TM2 domain containing 1 (TM2D1), mRNA.	BBP
TRMT11	239.4	286.1	0	0	13.6683	0.0429705	1.19507	0.257096	6650176	NM_001031712.1	NM_001031712.2	ILMN_1805481	Homo sapiens tRNA methyltransferase 11 homolog (S. cerevisiae) (TRMT11), mRNA.	dJ187J11.2; TRM11; C6orf75; dJ187J11; MDS024
TRIT1	464	554.6	0	0	15.4799	0.0283146	1.19526	0.257323	7210092	NM_017646.3	NM_017646.3	ILMN_1727692	Homo sapiens tRNA isopentenyltransferase 1 (TRIT1), mRNA.	MGC149243; MGC149242; FLJ20061; IPT; MOD5
TMEM45A	734.4	877.8	0	0	17.5112	0.017737	1.19526	0.257326	6280520	NM_018004.1	NM_018004.1	ILMN_2148913	Homo sapiens transmembrane protein 45A (TMEM45A), mRNA.	DERP7; FLJ10134
C9ORF80	277.4	331.8	0	0	13.6386	0.0432653	1.19611	0.258346	990475	NM_021218.1	NM_021218.1	ILMN_1688621	Homo sapiens chromosome 9 open reading frame 80 (C9orf80), mRNA.	HSPC043; RP11-276E15.2
TMEM45A	406.8	486.6	0	0	16.0374	0.0249035	1.19617	0.258417	4610341	NM_018004.1	NM_018004.1	ILMN_1770922	Homo sapiens transmembrane protein 45A (TMEM45A), mRNA.	DERP7; FLJ10134
SNRNP27	462.1	552.8	0	0	16.4854	0.0224626	1.19628	0.258553	2260632	NM_006857.1	NM_006857.1	ILMN_2069945	Homo sapiens small nuclear ribonucleoprotein 27kDa (U4/U6.U5) (SNRNP27), mRNA.
RPL36AL	6958	8323.9	0	0	19.4269	0.0114106	1.19631	0.258587	5220161	NM_001001.3	NM_001001.3	ILMN_2189933	Homo sapiens ribosomal protein L36a-like (RPL36AL), mRNA.	RPL36A; MGC111574
WDR33	848.8	1015.6	0	0	17.9352	0.0160872	1.19651	0.258836	3390110	NM_001006622.1	NM_001006622.1	ILMN_1670172	Homo sapiens WD repeat domain 33 (WDR33), transcript variant 2, mRNA.	WDC146; FLJ11294
CHMP5	1096.2	1311.9	0	0	18.3672	0.014564	1.19677	0.259147	6450326	NM_016410.2	NM_016410.2	ILMN_2094166	Homo sapiens chromatin modifying protein 5 (CHMP5), mRNA.	C9orf83; SNF7DC2; CGI-34; PNAS-2; HSPC177
IL11RA	214.3	256.6	0	0	13.2504	0.0473108	1.19739	0.259889	2760148	NM_004512.3	NM_004512.3	ILMN_1664912	Homo sapiens interleukin 11 receptor, alpha (IL11RA), transcript variant 1, mRNA.	MGC2146
HS.475334	491.8	589.5	0	0	14.8748	0.0325477	1.19866	0.26142	2630601	Hs.475334	D87470	ILMN_1847308	Human mRNA for KIAA0280 gene, partial cds
PSMA2	298.8	358.2	0	0	15.1081	0.0308454	1.1988	0.261585	2140470	NM_002787.3	NM_002787.3	ILMN_2058512	Homo sapiens proteasome (prosome, macropain) subunit, alpha type, 2 (PSMA2), mRNA.	HC3; MU; PSC2; PMSA2
ZNF816A	279.9	335.6	0	0	14.7816	0.0332537	1.199	0.261831	780471	NM_001031665.1	NM_001031665.1	ILMN_1728710	Homo sapiens zinc finger protein 816A (ZNF816A), mRNA.	MGC125619
RPL17	1814.5	2175.6	0	0	19.2172	0.0119751	1.19901	0.261841	2000593	NM_000985.2	NM_000985.2	ILMN_1655422	Homo sapiens ribosomal protein L17 (RPL17), mRNA.	rpL23
LOC729236	5140.4	6164.6	0	0	14.4916	0.03555	1.19925	0.262127	2320709	XR_016041.2	XR_016041.2	ILMN_3304130	PREDICTED: Homo sapiens misc_RNA (LOC729236), miscRNA.
WRB	545.7	655	0	0	16.8937	0.020447	1.20029	0.263387	4590102	NM_004627.2	NM_004627.2	ILMN_2085922	Homo sapiens tryptophan rich basic protein (WRB), mRNA.	CHD5
ID3	613.8	736.8	0	0	17.7707	0.0167082	1.20039	0.263504	7570324	NM_002167.2	NM_002167.2	ILMN_1732296	Homo sapiens inhibitor of DNA binding 3, dominant negative helix-loop-helix protein (ID3), mRNA.	HEIR-1
MBNL2	236.4	283.8	0	0	14.0966	0.038935	1.20051	0.263645	990128	NM_207304.1	NM_207304.1	ILMN_2364272	Homo sapiens muscleblind-like 2 (Drosophila) (MBNL2), transcript variant 3, mRNA.	MGC120628; MBLL39; MGC120626; MBLL; RP11-128N14.1; DKFZp781H1296; PRO2032; MGC120625
RPL23A	410.9	493.4	0	0	16.6142	0.0218062	1.20078	0.26397	4920408	NM_000984.4	NM_000984.5	ILMN_1788607	Homo sapiens ribosomal protein L23a (RPL23A), mRNA.	MDA20; FLJ27455
C1ORF115	210.8	253.2	0	0	13.5824	0.0438288	1.20114	0.264403	770564	NM_024709.2	NM_024709.4	ILMN_1674817	Homo sapiens chromosome 1 open reading frame 115 (C1orf115), mRNA.	FLJ14146; RP11-322F10.4
MED28	434	521.3	0	0	15.9714	0.0252848	1.20115	0.264419	6980010	NM_025205.3	NM_025205.3	ILMN_1749821	Homo sapiens mediator complex subunit 28 (MED28), mRNA.	DKFZP434N185; magicin; 1500003D12Rik; EG1
SLC27A3	348.1	418.3	0	0	16.0913	0.0245963	1.20167	0.265036	1440300	NM_024330.1	NM_024330.1	ILMN_1719627	Homo sapiens solute carrier family 27 (fatty acid transporter), member 3 (SLC27A3), mRNA.	VLCS-3; ACSVL3; MGC4365; FATP3
C6ORF173	850.1	1021.9	0	0	15.897	0.0257217	1.20209	0.26555	540215	NM_001012507.1	NM_001012507.1	ILMN_1763907	Homo sapiens chromosome 6 open reading frame 173 (C6orf173), mRNA.	DKFZp686L1553; CUG2
TACSTD2	306.5	368.5	0	0	15.5909	0.0276001	1.20228	0.265778	6270138	NM_002353.1	NM_002353.1	ILMN_1739001	Homo sapiens tumor-associated calcium signal transducer 2 (TACSTD2), mRNA.	GA733; EGP-1; TROP2; GA733-1; M1S1
LOC645166	2565.1	3084.7	0	0	19.6299	0.0108896	1.20257	0.266115	1090500	XM_001129441.2	XM_001129441.2	ILMN_3237991	PREDICTED: Homo sapiens similar to lymphocyte-specific protein 1 (LOC645166), mRNA.
LOC100130308	2119.3	2548.9	0	0	19.7102	0.0106901	1.20271	0.266287	4540181	XR_036947.1	XR_036947.1	ILMN_3244935	PREDICTED: Homo sapiens misc_RNA (LOC100130308), miscRNA.
PHPT1	1205.8	1450.5	0	0	13.3634	0.0460957	1.20294	0.26656	5390411	NM_014172.2	NM_014172.3	ILMN_1676611	Homo sapiens phosphohistidine phosphatase 1 (PHPT1), mRNA.	bA216L13.10; CGI-202; PHP14; HSPC141; RP11-216L13.10; DKFZp564M173
LOC649821	4279.2	5153	0	0	20.4393	0.00903795	1.2042	0.268071	6290592	XM_942212.1	XM_942212.1	ILMN_1786242	PREDICTED: Homo sapiens similar to 60S ribosomal protein L14 (CAG-ISL 7), transcript variant 1 (LOC649821), mRNA.
RAB32	637.6	767.8	0	0	18.3447	0.0146396	1.2042	0.268079	2190128	NM_006834.2	NM_006834.2	ILMN_2115434	Homo sapiens RAB32, member RAS oncogene family (RAB32), mRNA.
DYNLRB1	1711.8	2062.1	0	0	17.3317	0.0184854	1.20464	0.2686	6580369	NM_177953.1	NM_014183.2	ILMN_1766762	Homo sapiens dynein, light chain, roadblock-type 1 (DYNLRB1), mRNA.	BLP; ROBLD1; BITH; DNLC2A; DNCL2A
RPL8	16898.7	20357.3	0	0	16.0748	0.0246899	1.20467	0.268634	3060477	NM_033301.1	NM_033301.1	ILMN_1764721	Homo sapiens ribosomal protein L8 (RPL8), transcript variant 2, mRNA.
NGFRAP1	1131.5	1363.3	0	0	14.2977	0.0371732	1.20486	0.268866	5260349	NM_014380.1	NM_206917.1	ILMN_1729208	Homo sapiens nerve growth factor receptor (TNFRSF16) associated protein 1 (NGFRAP1), transcript variant 1, mRNA.	Bex; HGR74; BEX3; DXS6984E; NADE
PTPLA	285.2	343.8	0	0	15.6149	0.027448	1.20547	0.269596	730221	NM_014241.2	NM_014241.3	ILMN_1725791	Homo sapiens protein tyrosine phosphatase-like (proline instead of catalytic arginine), member A (PTPLA), mRNA.	CAP
SNRPC	918.1	1106.9	0	0	19.3053	0.0117346	1.20564	0.269802	3940735	NM_003093.1	NM_003093.1	ILMN_1741997	Homo sapiens small nuclear ribonucleoprotein polypeptide C (SNRPC), mRNA.	FLJ20302
CYB5A	1053.7	1270.8	0	0	13.7739	0.0419382	1.20604	0.270273	5810414	NM_001914.2	NM_001914.2	ILMN_2312194	Homo sapiens cytochrome b5 type A (microsomal) (CYB5A), transcript variant 2, mRNA.	MCB5; CYB5
CDH2	2760.8	3332	0	0	20.632	0.0086457	1.2069	0.271302	1170709	NM_001792.2	NM_001792.2	ILMN_1779228	Homo sapiens cadherin 2, type 1, N-cadherin (neuronal) (CDH2), mRNA.	CD325; CDw325; CDHN; NCAD
NGFRAP1	2726.2	3292.2	0	0	20.7306	0.00845162	1.20761	0.272161	6860220	NM_206917.1	NM_206917.1	ILMN_2370091	Homo sapiens nerve growth factor receptor (TNFRSF16) associated protein 1 (NGFRAP1), transcript variant 1, mRNA.	Bex; HGR74; BEX3; DXS6984E; NADE
LOC442454	6251.6	7549.6	0	0	21.0585	0.007837	1.20763	0.272175	5890176	XM_928047.1	NR_002308.1	ILMN_1711729	Homo sapiens ubiquinol-cytochrome c reductase binding protein pseudogene (LOC442454), non-coding RNA.
DNAJC12	278.4	336.4	0	0	13.7558	0.0421134	1.20833	0.273018	6420736	NM_201262.1	NM_201262.1	ILMN_2311020	Homo sapiens DnaJ (Hsp40) homolog, subfamily C, member 12 (DNAJC12), transcript variant 2, mRNA.	RP11-57G10.2; JDP1
OXTR	597.3	722.5	0	0	16.393	0.0229456	1.20961	0.274542	7050768	NM_000916.3	NM_000916.3	ILMN_1804929	Homo sapiens oxytocin receptor (OXTR), mRNA.	OT-R
PAIP2	1503.1	1818.3	0	0	19.2402	0.0119119	1.2097	0.274649	240725	NM_001033112.1	NM_001033112.1	ILMN_1784753	Homo sapiens poly(A) binding protein interacting protein 2 (PAIP2), transcript variant 1, mRNA.	PAIP2A; MGC72018
MAPK3	197.3	238.7	0	0	13.9642	0.0401402	1.20983	0.274808	3870601	NM_001040056.1	NM_001040056.1	ILMN_2402341	Homo sapiens mitogen-activated protein kinase 3 (MAPK3), transcript variant 2, mRNA.	PRKM3; ERK1; MGC20180; P44MAPK; HS44KDAP; P44ERK1; HUMKER1A
DYNC2LI1	191.5	231.7	0	0	13.4764	0.0449118	1.20992	0.274914	5720609	NM_015522.2	NM_016008.2	ILMN_1811836	Homo sapiens dynein, cytoplasmic 2, light intermediate chain 1 (DYNC2LI1), transcript variant 1, mRNA.	D2LIC; CGI-60; LIC3; DKFZP564A033
LOC100128510	496.8	601.2	0	0	18.4172	0.0143973	1.21014	0.27518	460452	XM_001715759.1	XM_001715759.1	ILMN_3262849	PREDICTED: Homo sapiens hypothetical protein LOC100128510 (LOC100128510), mRNA.
EDEM2	286.5	347.3	0	0	16.3746	0.0230431	1.21222	0.277647	4480519	NM_018217.1	NM_018217.1	ILMN_1711909	Homo sapiens ER degradation enhancer, mannosidase alpha-like 2 (EDEM2), mRNA.	FLJ10783; bA4204.1; C20orf49; C20orf31
TOMM20	763.8	925.9	0	0	16.2232	0.0238605	1.21223	0.277661	3460121	NM_014765.1	NM_014765.1	ILMN_1679796	Homo sapiens translocase of outer mitochondrial membrane 20 homolog (yeast) (TOMM20), nuclear gene encoding mitochondrial protein, mRNA.	TOM20; MOM19; KIAA0016; MGC117367; MAS20
PPCS	721.3	874.4	0	0	17.8078	0.0165661	1.21226	0.277694	2850192	NM_024664.1	NM_024664.2	ILMN_1776094	Homo sapiens phosphopantothenoylcysteine synthetase (PPCS), transcript variant 1, mRNA.	MGC138220; FLJ11838; RP11-163G10.1; MGC117357
DHRS7B	302.1	366.4	0	0	16.7144	0.0213088	1.21284	0.278393	670561	NM_015510.3	NM_015510.3	ILMN_1707901	Homo sapiens dehydrogenase/reductase (SDR family) member 7B (DHRS7B), mRNA.	MGC8916; CGI-93; DKFZp566O084
LOC441087	4142.2	5026.7	0	0	13.7561	0.0421105	1.21353	0.279214	7100307	NM_001013716.1	NM_001013716.1	ILMN_1742163	Homo sapiens hypothetical gene supported by AK125735 (LOC441087), mRNA.
RNASEK	2088.1	2534.1	0	0	21.4256	0.00720178	1.21359	0.279283	2470484	NM_001004333.3	NM_001004333.3	ILMN_3241136	Homo sapiens ribonuclease, RNase K (RNASEK), mRNA.	MGC71993
LOC100130892	1338.3	1626.2	0	0	21.1993	0.007587	1.21512	0.281103	5270735	XM_001720172.1	XM_001720172.1	ILMN_3195253	PREDICTED: Homo sapiens hypothetical protein LOC100130892 (LOC100130892), mRNA.
LOC730052	733.6	891.6	0	0	19.0273	0.0125104	1.21538	0.281403	6860292	XR_016054.2	XR_016054.2	ILMN_3224290	PREDICTED: Homo sapiens misc_RNA (LOC730052), miscRNA.
GRAMD3	722.9	878.6	0	0	13.4242	0.0454548	1.21538	0.28141	4890451	NM_023927.1	NM_023927.1	ILMN_2065690	Homo sapiens GRAM domain containing 3 (GRAMD3), mRNA.	NS3TP2; FLJ21313
LOC643997	1100.6	1337.7	0	0	20.9609	0.00801512	1.21543	0.281464	2510022	XM_292963.5	XM_292963.6	ILMN_1679280	PREDICTED: Homo sapiens similar to peptidylprolyl isomerase A isoform 1 (LOC643997), mRNA.
SC65	235.2	285.9	0	0	15.5955	0.0275708	1.21556	0.281623	6760673	NM_006455.2	NM_006455.2	ILMN_1655663	Homo sapiens synaptonemal complex protein SC65 (SC65), mRNA.	NOL55
GRINA	409.3	497.7	0	0	18.4551	0.0142722	1.21598	0.282118	70070	NM_000837.1	NM_000837.1	ILMN_1796490	Homo sapiens glutamate receptor, ionotropic, N-methyl D-aspartate-associated protein 1 (glutamate binding) (GRINA), transcript variant 1, mRNA.	HNRGW; NMDARA1; TMBIM3; MGC99687
ADD3	348.5	423.8	0	0	17.7856	0.016651	1.21607	0.282225	1990468	NM_016824.3	NM_001121.2	ILMN_1814526	Homo sapiens adducin 3 (gamma) (ADD3), transcript variant 3, mRNA.	ADDL
CSAD	285.5	347.2	0	0	15.2233	0.0300379	1.21611	0.282276	2810255	NM_015989.3	NM_015989.3	ILMN_2119692	Homo sapiens cysteine sulfinic acid decarboxylase (CSAD), mRNA.	PCAP; MGC119355; MGC119354; MGC119357; CSD
DMKN	196.6	239.1	0	0	14.5534	0.0350477	1.21617	0.282351	240280	NM_033317.2	NM_033317.2	ILMN_2285404	Homo sapiens dermokine (DMKN), transcript variant 2, mRNA.	ZD52F10; UNQ729
SELK	999.5	1215.9	0	0	15.3638	0.0290817	1.21651	0.282746	2710161	NM_021237.3	NM_021237.3	ILMN_2134110	Homo sapiens selenoprotein K (SELK), mRNA.	HSPC297; MGC17057; HSPC030
CRBN	281.1	342	0	0	16.7985	0.0209002	1.21665	0.282913	3610630	NM_016302.2	NM_016302.2	ILMN_1668582	Homo sapiens cereblon (CRBN), mRNA.	MGC27358; DKFZp781K0715; MRT2A
C4ORF34	902.2	1097.9	0	0	20.8377	0.00824575	1.21691	0.283227	6900301	NM_174921.1	NM_174921.1	ILMN_1713892	Homo sapiens chromosome 4 open reading frame 34 (C4orf34), mRNA.	FLJ13289
RPAIN	870.1	1058.9	0	0	13.4209	0.0454894	1.21699	0.283313	730543	NM_001033002.1	NM_001033002.2	ILMN_1770339	Homo sapiens RPA interacting protein (RPAIN), mRNA.	MGC4189; RIP; HRIP
FKBP14	369.5	450	0	0	18.1932	0.0151593	1.21786	0.284351	6100411	NM_017946.2	NM_017946.2	ILMN_1665243	Homo sapiens FK506 binding protein 14, 22 kDa (FKBP14), mRNA.	FLJ20731; FKBP22
HK2	249.1	303.4	0	0	16.211	0.0239276	1.21798	0.284496	6060730	NM_000189.4	NM_000189.4	ILMN_2156172	Homo sapiens hexokinase 2 (HK2), mRNA.	HKII; HXK2; DKFZp686M1669
LOC653566	672.3	819	0	0	14.5054	0.0354372	1.21821	0.284758	7040068	NM_001080536.1	NM_001080536.1	ILMN_2408645	Homo sapiens similar to Signal peptidase complex subunit 2 (Microsomal signal peptidase 25 kDa subunit) (SPase 25 kDa subunit) (LOC653566), mRNA.
PRDX5	4266.4	5198.7	0	0	22.5724	0.00553044	1.21852	0.285132	3310564	NM_181652.1	NM_181652.1	ILMN_1711606	Homo sapiens peroxiredoxin 5 (PRDX5), nuclear gene encoding mitochondrial protein, transcript variant 3, mRNA.	PRDX6; AOEB166; MGC142285; SBBI10; ACR1; MGC142283; B166; PRXV; PLP; MGC117264; PMP20
RPL10A	2318.9	2826.9	0	0	13.0823	0.0491779	1.21907	0.28578	4040100	NM_007104.4	NM_007104.4	ILMN_1808041	Homo sapiens ribosomal protein L10a (RPL10A), mRNA.	Csa-19; NEDD6
LOC654194	5178.6	6315.9	0	0	22.8069	0.00523974	1.21962	0.286426	1260156	XM_942669.1	XM_942669.1	ILMN_1755808	PREDICTED: Homo sapiens similar to ribosomal protein S27 (LOC654194), mRNA.
HS.582113	193	235.4	0	0	13.796	0.0417254	1.21969	0.286513	3170037	Hs.582113	DR977977	ILMN_1910550	SM011178 Brain 3 EST Homo sapiens cDNA clone ID_11178 3', mRNA sequence
MOCS2	267	325.7	0	0	16.8653	0.0205812	1.21985	0.286704	7200437	NM_176806.2	NM_176806.2	ILMN_2274923	Homo sapiens molybdenum cofactor synthesis 2 (MOCS2), transcript variant 1, mRNA.	MPTS; MCBPE; MOCS2B; MOCO1; MOCS2A
RNASE4	187.5	228.9	0	0	14.6954	0.0339203	1.2208	0.287827	6590041	NM_002937.3	NM_194431.1	ILMN_1776602	Homo sapiens ribonuclease, RNase A family, 4 (RNASE4), transcript variant 3, mRNA.	RNS4; MGC9306
PTS	3072.9	3752.5	0	0	16.0584	0.0247833	1.22116	0.288251	4050437	NM_000317.1	NM_000317.1	ILMN_2162328	Homo sapiens 6-pyruvoyltetrahydropterin synthase (PTS), mRNA.	PTPS
HAX1	1391	1699.1	0	0	17.8855	0.0162723	1.2215	0.288648	4260377	NM_001018837.1	NM_006118.3	ILMN_1750658	Homo sapiens HCLS1 associated protein X-1 (HAX1), transcript variant 1, mRNA.	HCLSBP1; SCN3; HS1BP1
MGC72080	170.9	208.8	0	0	14.1305	0.0386322	1.22177	0.288969	1660703	NR_002822.1	NR_002822.1	ILMN_2152502	Homo sapiens MGC72080 pseudogene (MGC72080) on chromosome 7.
RPL13	911.8	1114.2	0	0	18.2041	0.0151213	1.22198	0.289219	1940743	NM_033251.1	NM_033251.1	ILMN_2413278	Homo sapiens ribosomal protein L13 (RPL13), transcript variant 2, mRNA.	D16S444E; FLJ27454; MGC71373; MGC117342; FLJ27453; BBC1
GSTA4	326.5	399.1	0	0	15.6171	0.0274341	1.22236	0.289667	130561	NM_001512.2	NM_001512.2	ILMN_1771964	Homo sapiens glutathione S-transferase A4 (GSTA4), mRNA.	GTA4; GSTA4-4; DKFZp686D21185
LOC642197	698.2	853.7	0	0	15.2632	0.0297632	1.22272	0.290089	2000138	NM_016033.1	XM_936354.2	ILMN_1783469	PREDICTED: Homo sapiens similar to Protein FAM82B (LOC642197), mRNA.
LOC493869	1141.1	1395.6	0	0	20.4206	0.00907695	1.22303	0.29046	5720438	NM_001008397.1	NM_001008397.1	ILMN_1767665	Homo sapiens similar to RIKEN cDNA 2310016C16 (LOC493869), mRNA.	UNQ847
IFI6	1351.6	1653.2	0	0	22.379	0.00578229	1.22314	0.290593	5090215	NM_002038.2	NM_022873.2	ILMN_1687384	Homo sapiens interferon, alpha-inducible protein 6 (IFI6), transcript variant 3, mRNA.	IFI-6-16; 6-16; IFI616; G1P3; FAM14C
F11R	261.2	319.6	0	0	17.0993	0.0195016	1.22358	0.291113	3850561	NM_144504.1	NM_144504.1	ILMN_2342033	Homo sapiens F11 receptor (F11R), transcript variant 5, mRNA.	JAM; JAM-A; PAM-1; JAM1; JAM-1; JAMA; JCAM; KAT; CD321
LOC642033	531.3	650.1	0	0	18.0748	0.0155783	1.2236	0.291135	3710682	XM_936103.1	XM_936103.1	ILMN_1673753	PREDICTED: Homo sapiens similar to ATP-binding cassette, sub-family F, member 1 isoform b (LOC642033), mRNA.
CHMP5	862.6	1055.9	0	0	21.7618	0.0066653	1.22409	0.29171	7650347	NM_016410.2	NM_016410.3	ILMN_1732534	Homo sapiens chromatin modifying protein 5 (CHMP5), mRNA.	C9orf83; SNF7DC2; CGI-34; PNAS-2; HSPC177
IFITM3	4128.3	5054.7	0	0	15.1004	0.0309001	1.2244	0.292078	6650242	NM_021034.1	NM_021034.2	ILMN_1805750	Homo sapiens interferon induced transmembrane protein 3 (1-8U) (IFITM3), mRNA.	1-8U; IP15
CST3	3684.8	4512.2	0	0	23.4219	0.00454789	1.22454	0.292245	6450543	NM_000099.2	NM_000099.2	ILMN_1800354	Homo sapiens cystatin C (CST3), mRNA.	MGC117328
SRP14P1	5556.1	6804.1	0	0	23.5952	0.00436999	1.22462	0.292332	1300072	NR_003273.1	NR_003273.1	ILMN_2211950	Homo sapiens signal recognition particle 14kDa (homologous Alu RNA binding protein) pseudogene 1 (SRP14P1), non-coding RNA.
LOC653071	875.6	1075.2	0	0	22.342	0.00583176	1.22796	0.296261	6760343	XM_930721.1	XM_930721.1	ILMN_1659365	PREDICTED: Homo sapiens similar to CG32820-PA, isoform A, transcript variant 5 (LOC653071), mRNA.
ADM	403.9	496	0	0	14.6393	0.0343613	1.22803	0.296342	5670465	NM_001124.1	NM_001124.1	ILMN_1708934	Homo sapiens adrenomedullin (ADM), mRNA.	AM
PVRL2	216.8	266.5	0	0	16.5512	0.0221248	1.22924	0.297771	4890707	NM_002856.1	NM_002856.2	ILMN_1718303	Homo sapiens poliovirus receptor-related 2 (herpesvirus entry mediator B) (PVRL2), transcript variant alpha, mRNA.	PVRR2; HVEB; PRR2; CD112
LOC644799	859.6	1056.8	0	0	15.8069	0.0262609	1.22941	0.297965	1980176	XM_934554.1	XM_934554.1	ILMN_1675472	PREDICTED: Homo sapiens hypothetical protein LOC644799, transcript variant 1 (LOC644799), mRNA.
TMEM134	400.8	493.6	0	0	20.3702	0.0091829	1.23154	0.30046	670671	NM_025124.1	NM_001078650.1	ILMN_1770977	Homo sapiens transmembrane protein 134 (TMEM134), transcript variant 2, mRNA.	FLJ21749; MGC149891
HS.437111	253	311.7	0	0	17.8995	0.01622	1.23202	0.301021	3170600	Hs.437111	BQ049870	ILMN_1911115	AGENCOURT_6796899 NIH_MGC_85 Homo sapiens cDNA clone IMAGE:5787825 5, mRNA sequence
STARD10	670	825.5	0	0	19.0383	0.0124787	1.23209	0.301107	5560221	NM_006645.1	NM_006645.2	ILMN_1717052	Homo sapiens StAR-related lipid transfer (START) domain containing 10 (STARD10), mRNA.	SDCCAG28; MGC14401; PCTP2; NY-CO-28; CGI-52
HLA-H	747.7	921.9	0	0	18.022	0.0157688	1.23298	0.302151	5870521	NR_001434.1	NR_001434.1	ILMN_2130441	Homo sapiens major histocompatibility complex, class I, H (pseudogene) (HLA-H), non-coding RNA.	HLAHP
EFNB2	277.2	342	0	0	18.6714	0.0135788	1.23377	0.303069	5090289	NM_004093.2	NM_004093.2	ILMN_1703852	Homo sapiens ephrin-B2 (EFNB2), mRNA.	MGC126227; LERK5; HTKL; EPLG5; MGC126226; Htk-L; MGC126228
WBP5	2119	2614.4	0	0	17.1718	0.0191787	1.23379	0.303096	7510731	NM_001006614.1	NM_001006612.1	ILMN_1679838	Homo sapiens WW domain binding protein 5 (WBP5), transcript variant 2, mRNA.	DKFZp313K1940; TCEAL9
LOC389787	1742	2149.5	0	0	16.6492	0.0216312	1.23393	0.303256	160047	XM_497072.2	XM_497072.2	ILMN_1665823	PREDICTED: Homo sapiens similar to Translationally-controlled tumor protein (TCTP) (p23) (Histamine-releasing factor) (HRF) (Fortilin) (LOC389787), mRNA.
FAM177A1	176.2	217.5	0	0	15.5007	0.0281793	1.23439	0.303801	3990661	NM_173607.2	NM_173607.3	ILMN_1763603	Homo sapiens family with sequence similarity 177, member A1 (FAM177A1), transcript variant 1, mRNA.	DKFZp686J1254; FLJ38854
SRGN	10058.6	12426.3	0	0	23.4559	0.00451243	1.23539	0.304967	360500	NM_002727.2	NM_002727.2	ILMN_2169152	Homo sapiens serglycin (SRGN), mRNA.	PRG1; PPG; PRG; FLJ12930; MGC9289
MED31	436.5	539.3	0	0	21.2065	0.00757443	1.23551	0.305106	5130670	NM_016060.2	NM_016060.2	ILMN_3251451	Homo sapiens mediator complex subunit 31 (MED31), mRNA.	FLJ36714; FLJ27436; CGI-125; Soh1; 3110004H13Rik
TCEAL3	1873.2	2315	0	0	24.6744	0.00340847	1.23585	0.305507	4780072	NM_001006933.1	NM_001006933.1	ILMN_1734190	Homo sapiens transcription elongation factor A (SII)-like 3 (TCEAL3), transcript variant 1, mRNA.	MGC15737
TERF1	178.7	220.9	0	0	14.9789	0.0317768	1.23615	0.305854	110437	NM_017489.1	NM_017489.1	ILMN_1694847	Homo sapiens telomeric repeat binding factor (NIMA-interacting) 1 (TERF1), transcript variant 1, mRNA.	t-TRF1; TRBF1; PIN2; FLJ41416; TRF; hTRF1-AS; TRF1
LAMP2	269	332.6	0	0	15.007	0.0315718	1.23643	0.306182	3890563	NM_002294.1	NM_013995.1	ILMN_1659753	Homo sapiens lysosomal-associated membrane protein 2 (LAMP2), transcript variant LAMP2B, mRNA.	LAMPB; CD107b; LAMP-2C
LOC391019	907.9	1122.6	0	0	16.9535	0.0201674	1.23648	0.306239	2190630	XR_019605.1	XR_019605.1	ILMN_3286813	PREDICTED: Homo sapiens misc_RNA (LOC391019), miscRNA.
MRPS33	735.1	909.6	0	0	13.2719	0.0470771	1.23738	0.307292	7380491	NM_016071.2	NM_016071.2	ILMN_1772722	Homo sapiens mitochondrial ribosomal protein S33 (MRPS33), nuclear gene encoding mitochondrial protein, transcript variant 1, mRNA.	FLJ21123; CGI-139; PTD003; MRP-S33
PCDHB2	196.8	243.6	0	0	14.6597	0.0342003	1.2378	0.307784	7570753	NM_018936.2	NM_018936.2	ILMN_2227757	Homo sapiens protocadherin beta 2 (PCDHB2), mRNA.	MGC111392; PCDH-BETA2
LOC647349	1098.8	1360.7	0	0	13.2231	0.0476091	1.23835	0.30842	1980424	NM_001284.2	XR_019572.1	ILMN_1658911	PREDICTED: Homo sapiens similar to AP-3 complex subunit sigma-1 (Adapter-related protein complex 3 sigma-1 subunit) (Sigma-adaptin 3a) (AP-3 complex sigma-3A subunit) (Sigma-3A-adaptin) (LOC647349), mRNA.
ALDH7A1	1280.6	1586.5	0	0	17.8894	0.0162577	1.23887	0.309028	4150544	XM_937964.1	NM_001182.2	ILMN_1763461	Homo sapiens aldehyde dehydrogenase 7 family, member A1 (ALDH7A1), mRNA.	ATQ1; PDE; EPD
RPL29	585.1	725.2	0	0	18.1394	0.0153483	1.23945	0.309696	2350465	NM_000992.2	NM_000992.2	ILMN_1737517	Homo sapiens ribosomal protein L29 (RPL29), mRNA.	HUMRPL29; MGC88589; HIP
LOC100131737	446.2	553.2	0	0	13.7504	0.0421658	1.2398	0.310111	7380053	XR_039035.1	XR_039035.1	ILMN_3206827	PREDICTED: Homo sapiens misc_RNA (LOC100131737), miscRNA.
PTPN4	136.7	169.5	0	0	13.1176	0.0487798	1.23994	0.310272	3390075	NM_002830.2	NM_002830.2	ILMN_1793549	Homo sapiens protein tyrosine phosphatase, non-receptor type 4 (megakaryocyte) (PTPN4), mRNA.	PTPMEG1; PTPMEG
PIGF	362.8	449.9	0	0	20.9713	0.00799595	1.24008	0.31043	1450072	NM_173074.1	NM_002643.3	ILMN_1808938	Homo sapiens phosphatidylinositol glycan anchor biosynthesis, class F (PIGF), transcript variant 1, mRNA.	MGC32646; MGC33136
RDH11	953.2	1182.7	0	0	23.0294	0.00497806	1.24077	0.311233	2340494	NM_016026.2	NM_016026.2	ILMN_2128741	Homo sapiens retinol dehydrogenase 11 (all-trans/9-cis/11-cis) (RDH11), mRNA.	MDT1; RALR1; HCBP12; SCALD; ARSDR1; CGI-82; FLJ32633; PSDR1
EPHX1	217	269.3	0	0	17.7991	0.0165993	1.24101	0.311519	6900563	NM_000120.2	NM_000120.2	ILMN_1701025	Homo sapiens epoxide hydrolase 1, microsomal (xenobiotic) (EPHX1), mRNA.	EPOX; MEH; EPHX
LOC728060	196.4	243.8	0	0	17.0523	0.0197138	1.24134	0.311903	3610451	XR_015272.2	XR_015272.2	ILMN_3209631	PREDICTED: Homo sapiens misc_RNA (LOC728060), miscRNA.
ARMCX3	149.3	185.9	0	0	13.2994	0.04678	1.24514	0.316313	2320647	NM_177947.2	NM_177947.2	ILMN_2334760	Homo sapiens armadillo repeat containing, X-linked 3 (ARMCX3), transcript variant 2, mRNA.	ALEX3; KIAA0443; dJ545K15.2; DKFZp781N1954; MGC12199
SLC35B2	808.7	1007.4	0	0	22.3188	0.005863	1.2457	0.31696	1580402	NM_178148.1	NM_178148.1	ILMN_1789001	Homo sapiens solute carrier family 35, member B2 (SLC35B2), mRNA.	UGTrel4; SLL; PAPST1
PMS2	152.1	189.5	0	0	15.3366	0.0292644	1.24589	0.317178	5260168	NM_001018040.1	NR_003085.1	ILMN_1677887	Homo sapiens PMS2 postmeiotic segregation increased 2 (S. cerevisiae) (PMS2), transcript variant 2, transcribed RNA.	PMS2CL; HNPCC4; PMSL2
ATPBD1B	1111.6	1385.8	0	0	17.0851	0.0195655	1.24667	0.318081	3420195	NM_018066.2	NM_018066.2	ILMN_1721741	Homo sapiens ATP binding domain 1 family, member B (ATPBD1B), mRNA.	FLJ10349
HIGD1A	1203.2	1500.3	0	0	18.7623	0.0132975	1.24692	0.318375	7550341	NM_014056.1	NM_014056.1	ILMN_2230016	Homo sapiens HIG1 domain family, member 1A (HIGD1A), mRNA.	HIG1; DKFZP564K247
CCDC58	669.3	834.8	0	0	14.5588	0.0350042	1.24727	0.318778	3610300	NM_001017928.2	NM_001017928.2	ILMN_1686920	Homo sapiens coiled-coil domain containing 58 (CCDC58), mRNA.	FLJ33273
LOC100131196	5285.8	6593.6	0	0	18.4018	0.0144484	1.24742	0.318945	3140709	XR_038314.1	XR_038314.1	ILMN_3202673	PREDICTED: Homo sapiens misc_RNA (LOC100131196), miscRNA.
ATP6V0E1	1933.7	2412.8	0	0	22.1764	0.00605843	1.24776	0.319344	2320110	NM_003945.3	NM_003945.3	ILMN_1715635	Homo sapiens ATPase, H+ transporting, lysosomal 9kDa, V0 subunit e1 (ATP6V0E1), mRNA.	Vma21p; ATP6V0E; Vma21; ATP6H; M9.2
TSPYL3	147.9	184.6	0	0	15.3227	0.0293582	1.24814	0.319781	3870400	XR_001421.1	XR_001421.1	ILMN_1737360	PREDICTED: Homo sapiens TSPY-like 3 (pseudogene) (TSPYL3), misc RNA.
CCDC104	341.2	425.9	0	0	20.7067	0.00849826	1.24824	0.319897	990114	NM_080667.3	NM_080667.4	ILMN_1792456	Homo sapiens coiled-coil domain containing 104 (CCDC104), mRNA.	MGC15407
ELF1	193.6	241.7	0	0	17.6627	0.0171289	1.24845	0.320139	4010020	NM_172373.2	NM_172373.2	ILMN_1664010	Homo sapiens E74-like factor 1 (ets domain transcription factor) (ELF1), mRNA.
SULT1A1	127.4	159.1	0	0	13.5007	0.0446612	1.24882	0.320569	6270725	XM_936750.1	NM_177536.1	ILMN_1656900	Homo sapiens sulfotransferase family, cytosolic, 1A, phenol-preferring, member 1 (SULT1A1), transcript variant 5, mRNA.	HAST1/HAST2; MGC5163; P-PST; MGC131921; ST1A3; TSPST1; STP1; STP; PST
SEC61G	7181.2	8972.1	0	0	13.9629	0.0401523	1.24939	0.321221	6290367	NM_014302.3	NM_014302.3	ILMN_2367020	Homo sapiens Sec61 gamma subunit (SEC61G), transcript variant 1, mRNA.	SSS1
EPM2AIP1	210.1	262.9	0	0	18.6388	0.0136811	1.25131	0.323438	6770403	NM_014805.2	NM_014805.2	ILMN_1682658	Homo sapiens EPM2A (laforin) interacting protein 1 (EPM2AIP1), mRNA.	FLJ11207; KIAA0766
HLA-DRB3	279.1	349.3	0	0	18.8313	0.0130879	1.25152	0.323685	1770504	NM_022555.3	NM_022555.3	ILMN_1717261	Homo sapiens major histocompatibility complex, class II, DR beta 3 (HLA-DRB3), mRNA.	MGC117330; HLA-DR3B
ITCH	219.3	274.5	0	0	19.0711	0.0123848	1.25171	0.3239	7560538	NM_031483.3	NM_031483.3	ILMN_1752283	Homo sapiens itchy homolog E3 ubiquitin protein ligase (mouse) (ITCH), mRNA.	NAPP1; dJ468O1.1; AIF4; AIP4
LPHN1	196.4	245.9	0	0	17.9578	0.0160037	1.25204	0.324277	770474	NM_014921.3	NM_014921.3	ILMN_1813175	Homo sapiens latrophilin 1 (LPHN1), transcript variant 2, mRNA.	CL1; CIRL1; LEC2
MGST2	1058	1324.9	0	0	21.3059	0.00740304	1.25227	0.324544	1510019	NM_002413.3	NM_002413.3	ILMN_1802027	Homo sapiens microsomal glutathione S-transferase 2 (MGST2), mRNA.	MGC14097; MGST-II; GST2; FLJ27438
LOC391656	3494.8	4377	0	0	21.2799	0.00744749	1.25243	0.324732	6770315	XM_373027.3	XM_373027.4	ILMN_1706117	PREDICTED: Homo sapiens similar to hCG1640454 (LOC391656), mRNA.
LOC100133390	249.4	312.4	0	0	16.6969	0.0213949	1.25261	0.324933	7040692	XM_001723357.1	XM_001723357.1	ILMN_3286685	PREDICTED: Homo sapiens hypothetical protein LOC100133390, transcript variant 2 (LOC100133390), mRNA.
ATG9A	178.9	224.1	0	0	17.4244	0.0180951	1.25266	0.324989	3890528	NM_024085.2	NM_001077198.1	ILMN_1739008	Homo sapiens ATG9 autophagy related 9 homolog A (S. cerevisiae) (ATG9A), transcript variant 1, mRNA.	APG9L1; MGD3208
TUBB4	197.3	247.2	0	0	16.344	0.023206	1.25291	0.325288	3140328	NM_006087.2	NM_006087.2	ILMN_1682459	Homo sapiens tubulin, beta 4 (TUBB4), mRNA.	TUBB5; beta-5
YIPF5	159.4	199.9	0	0	16.5779	0.0219892	1.25408	0.326627	380703	NM_030799.6	NM_030799.6	ILMN_1714756	Homo sapiens Yip1 domain family, member 5 (YIPF5), transcript variant 2, mRNA.	YIP1A; DKFZp313L2216; SB140; FinGER5; SMAP-5; SMAP5
LOC653147	487.6	611.7	0	0	19.4218	0.011424	1.25451	0.327126	6250386	XM_926208.1	XM_926208.2	ILMN_1662158	PREDICTED: Homo sapiens similar to 60S ribosomal protein L26-like 1 (LOC653147), mRNA.
LOC644935	127.9	160.5	0	0	14.528	0.0352533	1.25489	0.327557	2760424	XM_928022.1	XM_928022.1	ILMN_1795856	PREDICTED: Homo sapiens similar to E74-like factor 2 (ets domain transcription factor) isoform 1 (LOC644935), mRNA.
C20ORF199	2126.4	2669.5	0	0	20.3012	0.00932996	1.25541	0.328157	2480064	NR_003606.1	NR_003606.1	ILMN_3188984	Homo sapiens chromosome 20 open reading frame 199 (C20orf199), transcript variant 3, non-coding RNA.	HSUP2; HSUP1
NUTF2	725.1	911.3	0	0	25.4624	0.00284289	1.25679	0.329746	3140563	NM_005796.1	NM_005796.1	ILMN_1655046	Homo sapiens nuclear transport factor 2 (NUTF2), mRNA.	PP15; NTF2
C12ORF57	1556.3	1956.1	0	0	16.8073	0.0208579	1.25689	0.32986	3130291	NM_138425.2	NM_138425.2	ILMN_1812191	Homo sapiens chromosome 12 open reading frame 57 (C12orf57), mRNA.	C10; GRCC10
GNG10	120.1	151	0	0	14.166	0.0383178	1.25729	0.330312	6370717	XM_929619.1	NM_001017998.2	ILMN_1652003	Homo sapiens guanine nucleotide binding protein (G protein), gamma 10 (GNG10), mRNA.
PRRG4	107.7	135.7	0	0	13.2532	0.0472803	1.25998	0.333402	2230114	NM_024081.4	NM_024081.4	ILMN_2219437	Homo sapiens proline rich Gla (G-carboxyglutamic acid) 4 (transmembrane) (PRRG4), mRNA.	PRGP4; TMG4
LOC645233	203.3	256.4	0	0	14.4685	0.0357396	1.26119	0.334786	3170040	NR_024382.1	NR_024382.1	ILMN_3240721	Homo sapiens thymine-DNA glycosylase pseudogene (LOC645233), non-coding RNA.
MRPL27	1767.5	2230	0	0	17.9533	0.0160203	1.26167	0.335333	2060612	NM_016504.2	NM_148571.1	ILMN_1811327	Homo sapiens mitochondrial ribosomal protein L27 (MRPL27), nuclear gene encoding mitochondrial protein, transcript variant 2, mRNA.	MGC23716; L27mt
LOC100133692	567.8	716.8	0	0	17.7575	0.0167591	1.26242	0.336188	4670561	XM_001714086.1	XM_001714086.1	ILMN_3243069	PREDICTED: Homo sapiens similar to cell division cycle 2-like 1 (PITSLRE proteins) (LOC100133692), mRNA.
RIT1	176	222.2	0	0	18.2736	0.0148813	1.2625	0.336283	2260010	NM_006912.3	NM_006912.4	ILMN_1656335	Homo sapiens Ras-like without CAAX 1 (RIT1), mRNA.	MGC125865; RIBB; RIT; ROC1; MGC125864
UBL5	458.2	578.5	0	0	13.0785	0.049221	1.26255	0.33634	1440551	NM_024292.2	NM_024292.2	ILMN_1678814	Homo sapiens ubiquitin-like 5 (UBL5), mRNA.	HUB1
RPL36A	304.4	384.7	0	0	15.1661	0.0304362	1.2638	0.337765	6860671	NM_021029.4	NM_021029.4	ILMN_2112811	Homo sapiens ribosomal protein L36a (RPL36A), mRNA.	RPL44; MGC72020; MIG6; L44L
FAM108B1	138.3	175.1	0	0	16.2176	0.0238913	1.26609	0.340378	6180470	NM_001025780.1	NM_001025780.1	ILMN_1785661	Homo sapiens family with sequence similarity 108, member B1 (FAM108B1), transcript variant 2, mRNA.	CGI-67; RP11-409O11.2; C9orf77
CTSB	224.6	284.4	0	0	18.2616	0.0149224	1.26625	0.340564	240309	NM_001908.3	NM_147780.2	ILMN_1696360	Homo sapiens cathepsin B (CTSB), transcript variant 2, mRNA.	CPSB; APPS
PPAPDC1B	127.6	161.6	0	0	13.4931	0.0447394	1.26646	0.340799	540047	NM_032483.2	NM_032483.2	ILMN_1675406	Homo sapiens phosphatidic acid phosphatase type 2 domain containing 1B (PPAPDC1B), mRNA.	HTPAP
STX8	350	443.3	0	0	15.7536	0.0265852	1.26657	0.340928	3130379	NM_004853.1	NM_004853.1	ILMN_1752895	Homo sapiens syntaxin 8 (STX8), mRNA.	CARB
LOC100129550	239.3	303.3	0	0	19.7346	0.0106302	1.26745	0.341925	7000328	NR_024618.1	NR_024618.1	ILMN_3236239	Homo sapiens hypothetical LOC100129550 (LOC100129550), non-coding RNA.
SAR1B	267.2	338.7	0	0	22.4876	0.00563949	1.26759	0.342088	6620537	NM_001033503.1	NM_001033503.1	ILMN_2394296	Homo sapiens SAR1 homolog B (S. cerevisiae) (SAR1B), transcript variant 1, mRNA.	CMRD; SARA2; GTBPB
LOC730074	450.8	571.6	0	0	24.1045	0.00388642	1.26797	0.342518	3290025	XM_001713717.1	XM_001713717.1	ILMN_3226769	PREDICTED: Homo sapiens hypothetical LOC730074 (LOC730074), mRNA.
MST1R	141.6	179.6	0	0	16.6907	0.0214255	1.26836	0.342966	7100685	NM_002447.1	NM_002447.2	ILMN_1688154	Homo sapiens macrophage stimulating 1 receptor (c-met-related tyrosine kinase) (MST1R), mRNA.	RON; PTK8; CD136; CDw136
DUSP14	638.7	811.1	0	0	16.7704	0.0210358	1.26992	0.344741	4150278	NM_007026.1	NM_007026.2	ILMN_1666546	Homo sapiens dual specificity phosphatase 14 (DUSP14), mRNA.	MKP6; MKP-L
NSBP1	300.4	381.7	0	0	23.6915	0.00427415	1.27064	0.345554	3400315	NM_030763.1	NM_030763.1	ILMN_1749799	Homo sapiens nucleosomal binding protein 1 (NSBP1), mRNA.
TCEAL3	1037.7	1318.6	0	0	22.7712	0.00528299	1.27069	0.345618	730739	NM_001006933.1	NM_032926.2	ILMN_1749478	Homo sapiens transcription elongation factor A (SII)-like 3 (TCEAL3), transcript variant 2, mRNA.	MGC15737
LYRM2	523.4	665.4	0	0	15.2818	0.029636	1.2713	0.346308	3440014	NM_020466.3	NM_020466.4	ILMN_1703132	Homo sapiens LYR motif containing 2 (LYRM2), transcript variant 1, mRNA.	DJ122O8.2; FLJ21130; MGC104253
LGALS3	584.3	743.1	0	0	14.5675	0.0349341	1.27178	0.346847	5420377	NM_002306.1	NM_002306.1	ILMN_1803788	Homo sapiens lectin, galactoside-binding, soluble, 3 (galectin 3) (LGALS3), mRNA.	GAL3; MAC2; LGALS2; CBP35; GALBP
LOC401152	305.9	389.2	0	0	24.0609	0.00392564	1.27231	0.347452	1980369	NM_001001701.1	NM_001001701.1	ILMN_2051684	Homo sapiens HCV F-transactivated protein 1 (LOC401152), mRNA.
CD58	149.7	190.5	0	0	15.401	0.0288337	1.27255	0.347717	3610035	NM_001779.1	NM_001779.1	ILMN_1785268	Homo sapiens CD58 molecule (CD58), mRNA.	LFA3; LFA-3
RPL37A	7616.7	9694.4	0	0	24.7535	0.00334696	1.27278	0.347986	990273	NM_000998.4	NM_000998.4	ILMN_2051519	Homo sapiens ribosomal protein L37a (RPL37A), mRNA.	MGC74786
C9ORF85	124.3	158.3	0	0	15.7735	0.0264637	1.27353	0.348835	3310274	NM_182505.3	NM_182505.3	ILMN_1806758	Homo sapiens chromosome 9 open reading frame 85 (C9orf85), mRNA.	RP11-346E17.2; MGC61599
CCDC137	203.3	259.2	0	0	17.6209	0.0172946	1.27496	0.350456	7100681	XM_946246.1	NM_199287.2	ILMN_1743506	Homo sapiens coiled-coil domain containing 137 (CCDC137), mRNA.	MGC16597
CREBBP	385.8	492.4	0	0	18.0503	0.0156664	1.27631	0.351978	6840148	NM_004380.1	NM_001079846.1	ILMN_1809583	Homo sapiens CREB binding protein (CREBBP), transcript variant 2, mRNA.	CBP; KAT3A; RTS; RSTS
OCRL	253.1	323.3	0	0	14.0833	0.0390544	1.27736	0.353166	6560576	NM_001587.3	NM_001587.3	ILMN_2382121	Homo sapiens oculocerebrorenal syndrome of Lowe (OCRL), transcript variant b, mRNA.	NPHL2; OCRL1; LOCR; INPP5F
ZNF329	278.7	356.1	0	0	18.5005	0.0141237	1.27772	0.353569	7160148	NM_024620.3	NM_024620.3	ILMN_1689059	Homo sapiens zinc finger protein 329 (ZNF329), mRNA.	FLJ12586
RTN4	873.1	1115.6	0	0	14.3666	0.0365881	1.27775	0.353601	780402	NM_020532.4	NM_020532.4	ILMN_2352036	Homo sapiens reticulon 4 (RTN4), transcript variant 1, mRNA.	RTN4-B1; Nbla10545; RTN-X; Nogo-C; NSP; ASY; RTN4-A; NSP-CL; NOGOC; Nbla00271; NI220/250; RTN4-C; RTN4-B2; NOGO-A; Nogo-B; NOGO
TSPAN8	294.7	376.7	0	0	17.5977	0.0173872	1.27825	0.354169	4560543	NM_004616.2	NM_004616.2	ILMN_1683263	Homo sapiens tetraspanin 8 (TSPAN8), mRNA.	CO-029; TM4SF3
LOC729208	651.2	832.5	0	0	26.0058	0.00250853	1.27841	0.35435	4640291	XR_039643.1	XR_039643.1	ILMN_3304003	PREDICTED: Homo sapiens misc_RNA (LOC729208), miscRNA.
ALDOC	1423.8	1821	0	0	22.9989	0.00501314	1.27897	0.354984	7330544	NM_005165.2	NM_005165.2	ILMN_1755974	Homo sapiens aldolase C, fructose-bisphosphate (ALDOC), mRNA.	ALDC
LOC100132510	148.9	190.5	0	0	13.6985	0.0426727	1.27938	0.355447	5570553	XM_001725190.1	XM_001725190.1	ILMN_3280402	PREDICTED: Homo sapiens similar to hCG1979388 (LOC100132510), mRNA.
EDF1	1000.3	1280.2	0	0	21.1468	0.00767927	1.27982	0.355936	3360471	NM_003792.2	NM_003792.2	ILMN_2246894	Homo sapiens endothelial differentiation-related factor 1 (EDF1), transcript variant alpha, mRNA.	EDF-1; MBF1; MGC9058
LOC100134537	1125.6	1440.9	0	0	19.3767	0.0115433	1.28012	0.356276	2360082	XR_039501.1	XR_039501.1	ILMN_3241469	PREDICTED: Homo sapiens misc_RNA (LOC100134537), miscRNA.
YWHAG	471.2	603.2	0	0	13.0684	0.0493356	1.28014	0.356297	6280040	NM_012479.2	NM_012479.2	ILMN_1750145	Homo sapiens tyrosine 3-monooxygenase/tryptophan 5-monooxygenase activation protein, gamma polypeptide (YWHAG), mRNA.	14-3-3GAMMA
FLJ43681	2543.1	3257	0	0	19.6016	0.0109607	1.28072	0.356956	830768	XR_015857.2	XR_015857.2	ILMN_3235148	PREDICTED: Homo sapiens similar to 60S ribosomal protein L23a (FLJ43681), miscRNA.
ACADVL	430.1	550.9	0	0	20.1259	0.00971427	1.28086	0.357118	1240551	NM_000018.2	NM_000018.2	ILMN_2352009	Homo sapiens acyl-Coenzyme A dehydrogenase, very long chain (ACADVL), nuclear gene encoding mitochondrial protein, transcript variant 1, mRNA.	ACAD6; VLCAD; LCACD
SAMD9	143.3	183.6	0	0	17.9977	0.0158573	1.28123	0.357527	1240142	NM_017654.2	NM_017654.2	ILMN_1814305	Homo sapiens sterile alpha motif domain containing 9 (SAMD9), mRNA.	KIAA2004; C7orf5; OEF1; FLJ20073; NFTC; OEF2
C1ORF122	444.2	569.2	0	0	24.3553	0.00366834	1.2814	0.357726	620433	NM_198446.1	NM_198446.1	ILMN_1786273	Homo sapiens chromosome 1 open reading frame 122 (C1orf122), mRNA.	ALAESM; FLJ45459
CLEC11A	122.9	157.5	0	0	16.1837	0.0240785	1.28153	0.357867	1940048	NM_002975.2	NM_002975.2	ILMN_1807359	Homo sapiens C-type lectin domain family 11, member A (CLEC11A), mRNA.	LSLCL; P47; SCGF; CLECSF3
CBX5	439.7	563.6	0	0	22.1548	0.00608864	1.28178	0.358152	7150685	NM_012117.1	NM_012117.1	ILMN_1813028	Homo sapiens chromobox homolog 5 (HP1 alpha homolog, Drosophila) (CBX5), mRNA.	HP1-ALPHA; HP1; HP1Hs-alpha
ATP8B2	465.6	597	0	0	14.3927	0.0363689	1.28222	0.35864	6960168	NM_020452.2	NM_020452.2	ILMN_1782057	Homo sapiens ATPase, class I, type 8B, member 2 (ATP8B2), transcript variant 1, mRNA.	ATPID; DKFZp434M0219; KIAA1137
CYP27A1	154	197.5	0	0	18.9594	0.0127075	1.28247	0.358922	7040735	NM_000784.2	NM_000784.2	ILMN_1704985	Homo sapiens cytochrome P450, family 27, subfamily A, polypeptide 1 (CYP27A1), nuclear gene encoding mitochondrial protein, mRNA.	CYP27; CTX; CP27
UBE2L6	1707.1	2193.3	0	0	29.1646	0.0012121	1.28481	0.361556	2070170	NM_004223.3	NM_004223.3	ILMN_1769520	Homo sapiens ubiquitin-conjugating enzyme E2L 6 (UBE2L6), transcript variant 1, mRNA.	UBCH8; RIG-B; MGC40331
CBWD3	168.5	216.5	0	0	20.1875	0.00957745	1.28487	0.361618	1740753	NM_201453.2	NM_201453.2	ILMN_3248676	Homo sapiens COBW domain containing 3 (CBWD3), mRNA.	bA561O23.1
CDC2L2	402.9	518.4	0	0	19.2167	0.0119765	1.28667	0.363644	5690152	NM_033531.1	NM_033531.1	ILMN_2330552	Homo sapiens cell division cycle 2-like 2 (PITSLRE proteins) (CDC2L2), transcript variant 5, mRNA.	MGC131975; CDK11-p46; PITSLRE; CDC2L3; CDK11-p110; p58GTA; CDK11-p58
AAGAB	211.7	272.5	0	0	22.7796	0.00527278	1.2872	0.364235	5490500	NM_024666.3	NM_024666.3	ILMN_3237396	Homo sapiens alpha- and gamma-adaptin binding protein (AAGAB), mRNA.	DKFZp686G08119; DKFZp667D2317
HS.534061	357.8	460.7	0	0	23.3402	0.00463426	1.28759	0.364674	1230164	Hs.534061	CR612552	ILMN_1816342	full-length cDNA clone XCL0BB001ZD04 of Neuroblastoma of Homo sapiens (human)
LOC728484	323.3	416.4	0	0	14.3726	0.0365376	1.28797	0.365097	6020754	XR_015270.2	XR_015270.2	ILMN_3225121	PREDICTED: Homo sapiens misc_RNA (LOC728484), miscRNA.
RRAS2	285.3	367.9	0	0	15.9016	0.0256945	1.28952	0.366834	620546	NM_012250.3	NM_012250.3	ILMN_2077623	Homo sapiens related RAS viral (r-ras) oncogene homolog 2 (RRAS2), mRNA.	TC21
LPPR2	304.6	393.4	0	0	23.0994	0.00489846	1.29153	0.369081	4480221	NM_022737.1	NM_022737.1	ILMN_1667319	Homo sapiens lipid phosphate phosphatase-related protein type 2 (LPPR2), mRNA.	FLJ13055; DKFZp761E1121; PRG-4
RBP7	100.4	129.7	0	0	14.0888	0.039005	1.29183	0.369419	3850112	NM_052960.1	NM_052960.1	ILMN_1716465	Homo sapiens retinol binding protein 7, cellular (RBP7), mRNA.	CRBP4; MGC70641; CRBPIV
AHNAK2	181.9	235	0	0	16.3939	0.0229409	1.29192	0.369515	5260594	NM_138420.2	NM_138420.2	ILMN_3243156	Homo sapiens AHNAK nucleoprotein 2 (AHNAK2), mRNA.	KIAA2019; C14orf78
CHMP4C	101	130.5	0	0	14.9504	0.031986	1.29208	0.369695	2490554	NM_152284.3	NM_152284.3	ILMN_1711542	Homo sapiens chromatin modifying protein 4C (CHMP4C), mRNA.	MGC22825; Shax3
SRGN	8028.3	10376.6	0	0	21.461	0.00714332	1.2925	0.370167	7550484	NM_002727.2	NM_002727.2	ILMN_1760347	Homo sapiens serglycin (SRGN), mRNA.	PRG1; PPG; PRG; FLJ12930; MGC9289
CUTA	123.7	159.9	0	0	17.3406	0.0184476	1.29264	0.370324	3290400	NM_015921.2	NM_015921.2	ILMN_1791980	Homo sapiens cutA divalent cation tolerance homolog (E. coli) (CUTA), transcript variant 2, mRNA.	MGC111154; C6orf82; ACHAP
BRP44L	154.1	199.2	0	0	14.0177	0.0396488	1.29267	0.370351	1990563	NM_016098.1	NM_016098.1	ILMN_1666967	Homo sapiens brain protein 44-like (BRP44L), mRNA.	CGI-129; dJ68L15.3
SYNJ2BP	1363.7	1763.3	0	0	33.4523	0.000451617	1.29303	0.370752	3180176	NM_018373.1	NM_018373.1	ILMN_1697793	Homo sapiens synaptojanin 2 binding protein (SYNJ2BP), mRNA.	Arip2; OMP25; FLJ11271
DYNLT1	1093.9	1414.6	0	0	32.9855	0.000502863	1.29317	0.370913	6350634	NM_006519.1	NM_006519.1	ILMN_1678766	Homo sapiens dynein, light chain, Tctex-type 1 (DYNLT1), mRNA.	tctex-1; CW-1; MGC111571; TCTEL1
LOC730525	754.8	976.2	0	0	13.5646	0.0440088	1.29332	0.371082	730709	NM_199327.1	XM_001126202.1	ILMN_1651610	PREDICTED: Homo sapiens hypothetical protein LOC730525 (LOC730525), mRNA.
LOC647037	480.9	622	0	0	25.5622	0.00277831	1.29341	0.371178	5700709	XM_930029.1	XM_930029.1	ILMN_1761922	PREDICTED: Homo sapiens similar to Peptidyl-prolyl cis-trans isomerase NIMA-interacting 4 (Rotamase Pin4) (PPIase Pin4) (Parvulin 14) (Par14) (Peptidyl-prolyl cis/trans isomerase EPVH) (hPar14) (LOC647037), mRNA.
B3GNT1	790.5	1022.6	0	0	24.8629	0.0032637	1.29361	0.371405	3400215	NM_006876.2	NM_006876.2	ILMN_3246214	Homo sapiens UDP-GlcNAc:betaGal beta-1,3-N-acetylglucosaminyltransferase 1 (B3GNT1), mRNA.	B3GN-T1; iGNT; B3GNT6; iGAT; BETA3GNTI
ACYP2	136	176.2	0	0	15.746	0.0266318	1.29559	0.373607	5290672	NM_138448.2	NM_138448.2	ILMN_2158705	Homo sapiens acylphosphatase 2, muscle type (ACYP2), mRNA.	ACYP; ACYM
UBASH3B	97.4	126.2	0	0	13.52	0.0444631	1.29569	0.373718	6840678	NM_032873.4	NM_032873.4	ILMN_3249435	Homo sapiens ubiquitin associated and SH3 domain containing, B (UBASH3B), mRNA.	MGC15437; STS-1; KIAA1959; p70
LOC149501	181.3	235.1	0	0	22.2606	0.0059421	1.29675	0.374896	2260037	XR_017100.2	XR_017100.2	ILMN_3280842	PREDICTED: Homo sapiens misc_RNA (LOC149501), miscRNA.
TIMP2	106.8	138.5	0	0	15.3766	0.0289961	1.29682	0.374974	6980541	NM_003255.4	NM_003255.4	ILMN_1749078	Homo sapiens TIMP metallopeptidase inhibitor 2 (TIMP2), mRNA.	CSC-21K
FBXO2	309.9	402	0	0	15.3181	0.0293894	1.29719	0.375393	4540215	NM_012168.4	NM_012168.4	ILMN_1803211	Homo sapiens F-box protein 2 (FBXO2), mRNA.	Fbs1; FBG1; FBX2; NFB42
KIAA1539	93.9	122	0	0	14.5638	0.0349639	1.29925	0.377684	4880392	NM_025182.2	NM_025182.2	ILMN_1732609	Homo sapiens KIAA1539 (KIAA1539), mRNA.	P1.11659_5; FLJ11560; RP11-182N22.6; bA182N22.6
ATP1B1	1500.1	1949.6	0	0	21.9414	0.00639529	1.29965	0.378119	4220468	NM_001001787.1	NM_001001787.1	ILMN_2407824	Homo sapiens ATPase, Na+/K+ transporting, beta 1 polypeptide (ATP1B1), transcript variant 2, mRNA.	MGC1798; ATP1B
HRSP12	120.1	156.2	0	0	14.9535	0.0319632	1.30058	0.379158	6290537	NM_005836.2	NM_005836.2	ILMN_2057220	Homo sapiens heat-responsive protein 12 (HRSP12), mRNA.	P14.5; UK114; PSP
GOLT1A	98.4	128	0	0	15.2669	0.0297379	1.30081	0.379414	460082	NM_198447.1	NM_198447.1	ILMN_2137208	Homo sapiens golgi transport 1 homolog A (S. cerevisiae) (GOLT1A), mRNA.	HMFN1187; GOT1; RP11-203F10.3; MGC62027; YMR292W; CGI-141; FLJ42654
MVP	186.4	242.6	0	0	23.0557	0.004948	1.3015	0.380178	3360646	NM_005115.3	NM_005115.3	ILMN_1803277	Homo sapiens major vault protein (MVP), transcript variant 2, mRNA.	LRP; VAULT1
VAMP8	1680.4	2188.4	0	0	35.4095	0.000287773	1.30231	0.381072	5910128	NM_003761.2	NM_003761.2	ILMN_2190084	Homo sapiens vesicle-associated membrane protein 8 (endobrevin) (VAMP8), mRNA.	VAMP5; EDB
LQK1	317.8	414.9	0	0	21.8722	0.006498	1.30554	0.384645	5690543	XR_041452.1	XR_041452.1	ILMN_3301042	PREDICTED: Homo sapiens misc_RNA (LQK1), miscRNA.
GBP2	331.2	432.9	0	0	19.8598	0.0103281	1.30707	0.386331	1940162	NM_004120.3	NM_004120.3	ILMN_1774077	Homo sapiens guanylate binding protein 2, interferon-inducible (GBP2), mRNA.
CENPT	153.5	200.7	0	0	21.4182	0.00721406	1.30749	0.386802	4210707	NM_025082.3	NM_025082.3	ILMN_3238375	Homo sapiens centromere protein T (CENPT), mRNA.	FLJ13111; CENP-T; FLJ43376; C16orf56
PPP2CB	121.3	158.8	0	0	17.4249	0.018093	1.30915	0.388631	6840280	NM_004156.2	NM_004156.2	ILMN_1768582	Homo sapiens protein phosphatase 2 (formerly 2A), catalytic subunit, beta isoform (PPP2CB), transcript variant 1, mRNA.	PP2CB
CD58	212.7	278.5	0	0	17.3375	0.0184608	1.30936	0.388857	5900594	NM_001779.1	NM_001779.1	ILMN_2147517	Homo sapiens CD58 molecule (CD58), mRNA.	LFA3; LFA-3
SLC35E1	779.1	1020.8	0	0	28.8107	0.00131501	1.31023	0.38982	5390403	NM_024881.3	NM_024881.3	ILMN_1752333	Homo sapiens solute carrier family 35, member E1 (SLC35E1), mRNA.	MGC44954; FLJ14251
PPIC	457.4	600	0	0	24.2857	0.00372761	1.31176	0.391506	2970735	NM_000943.4	NM_000943.4	ILMN_1669032	Homo sapiens peptidylprolyl isomerase C (cyclophilin C) (PPIC), mRNA.	MGC3673; CYPC
KIAA1143	204.5	268.3	0	0	17.2825	0.0186961	1.31198	0.391746	5810609	NM_020696.1	NM_020696.2	ILMN_1752273	Homo sapiens KIAA1143 (KIAA1143), mRNA.
RABAC1	646.9	849	0	0	19.2242	0.0119558	1.31241	0.392222	70634	NM_006423.1	NM_006423.1	ILMN_2207363	Homo sapiens Rab acceptor 1 (prenylated) (RABAC1), mRNA.	PRAF1; PRA1; YIP3
DPH3	112.1	147.2	0	0	14.5251	0.0352769	1.31311	0.392991	7380465	NM_001047434.1	NM_001047434.1	ILMN_2261973	Homo sapiens DPH3, KTI11 homolog (S. cerevisiae) (DPH3), transcript variant 2, mRNA.	MGC20197; DPH3A; DELGIP1; ZCSL2; DELGIP; KTI11; DESR1
ANAPC10	279.7	367.5	0	0	25.0949	0.00309393	1.31391	0.393864	6840706	NM_014885.1	NM_014885.3	ILMN_1770378	Homo sapiens anaphase promoting complex subunit 10 (ANAPC10), mRNA.	DKFZP564L0562; APC10; DOC1
COMMD10	106.1	139.5	0	0	17.2866	0.0186784	1.3148	0.39484	6510719	NM_016144.2	NM_016144.2	ILMN_2094905	Homo sapiens COMM domain containing 10 (COMMD10), mRNA.	PTD002; FLJ11285
PTPRK	195.6	257.2	0	0	15.315	0.0294103	1.31493	0.394984	6280201	NM_002844.2	NM_002844.2	ILMN_1810962	Homo sapiens protein tyrosine phosphatase, receptor type, K (PTPRK), mRNA.	DKFZp779N1045; DKFZp686C2268; R-PTP-kappa
BCYRN1	2045.4	2692.6	0	0	23.752	0.00421502	1.31642	0.396617	5960411	NR_001568.1	NR_001568.1	ILMN_1678757	Homo sapiens brain cytoplasmic RNA 1 (non-protein coding) (BCYRN1), non-coding RNA.	BC200a; BC200
DOM3Z	148.8	196.2	0	0	16.6303	0.0217255	1.31855	0.398951	4150482	NM_005510.3	NM_005510.3	ILMN_1726990	Homo sapiens dom-3 homolog Z (C. elegans) (DOM3Z), mRNA.	NG6; DOM3L
PIM2	259.4	342.2	0	0	24.3083	0.00370826	1.3192	0.399661	6200168	NM_006875.2	NM_006875.2	ILMN_1748283	Homo sapiens pim-2 oncogene (PIM2), mRNA.
GGA3	247.2	326.3	0	0	28.44	0.00143219	1.31998	0.40052	1050367	NM_014001.2	NM_014001.2	ILMN_2402972	Homo sapiens golgi associated, gamma adaptin ear containing, ARF binding protein 3 (GGA3), transcript variant short, mRNA.	KIAA0154
TMEM214	234.9	310.2	0	0	28.0115	0.0015807	1.32056	0.401152	1820048	NM_017727.4	NM_017727.4	ILMN_3297644	Homo sapiens transmembrane protein 214 (TMEM214), transcript variant 1, mRNA.	FLJ39682
KRCC1	106.8	141.1	0	0	14.938	0.0320775	1.32116	0.401806	5340703	NM_016618.1	NM_016618.1	ILMN_2091375	Homo sapiens lysine-rich coiled-coil 1 (KRCC1), mRNA.	FLJ22333; CHBP2
CD59	85.3	112.7	0	0	14.9458	0.0320199	1.32122	0.40187	1430240	NM_203331.1	NM_203331.1	ILMN_2333687	Homo sapiens CD59 molecule, complement regulatory protein (CD59), transcript variant 4, mRNA.	MIN2; PROTECTIN; MIN3; 16.3A5; MSK21; EJ16; EL32; G344; MIC11; MIN1; MGC2354; EJ30; p18-20
GPR3	91.8	121.3	0	0	15.0753	0.0310792	1.32135	0.402013	5130538	NM_005281.2	NM_005281.2	ILMN_1725271	Homo sapiens G protein-coupled receptor 3 (GPR3), mRNA.	ACCA
GM2A	217.5	287.4	0	0	13.5	0.0446684	1.32138	0.402045	4280273	NM_000405.3	NM_000405.3	ILMN_2221046	Homo sapiens GM2 ganglioside activator (GM2A), mRNA.	SAP-3
TMEM93	182.2	240.8	0	0	25.0849	0.00310106	1.32162	0.402312	3140768	NM_001014764.1	NM_001014764.1	ILMN_1794560	Homo sapiens transmembrane protein 93 (TMEM93), transcript variant 1, mRNA.	MGC2963
HIST2H4B	123.8	163.7	0	0	15.4751	0.0283459	1.32229	0.403043	4610471	NM_001034077.4	NM_001034077.4	ILMN_3238233	Homo sapiens histone cluster 2, H4b (HIST2H4B), mRNA.	H4/o
IFI6	221.2	292.6	0	0	27.6154	0.00173165	1.32278	0.403578	1010246	NM_022872.2	NM_022872.2	ILMN_2347798	Homo sapiens interferon, alpha-inducible protein 6 (IFI6), transcript variant 2, mRNA.	IFI-6-16; 6-16; IFI616; G1P3; FAM14C
TMEM179B	451.6	598.2	0	0	18.8481	0.0130374	1.32462	0.405582	50450	NM_199337.2	NM_199337.2	ILMN_3241979	Homo sapiens transmembrane protein 179B (TMEM179B), mRNA.
LOC646786	140.4	186.1	0	0	22.0143	0.00628883	1.3255	0.406535	4290082	XM_929738.1	XM_929738.1	ILMN_1654915	PREDICTED: Homo sapiens similar to Afadin (AF-6 protein) (LOC646786), mRNA.
NUCB2	307.2	407.4	0	0	31.4543	0.000715435	1.32617	0.407268	60427	NM_005013.1	NM_005013.2	ILMN_1655913	Homo sapiens nucleobindin 2 (NUCB2), mRNA.	NEFA
HIST2H2AA4	1164.8	1546.5	0	0	16.983	0.0200309	1.3277	0.408925	4290148	NM_001040874.1	NM_001040874.1	ILMN_3242900	Homo sapiens histone cluster 2, H2aa4 (HIST2H2AA4), mRNA.	H2A/R
ADCY6	157.4	209	0	0	23.892	0.00408131	1.32783	0.409067	3120600	NM_015270.2	NM_020983.2	ILMN_1685156	Homo sapiens adenylate cyclase 6 (ADCY6), transcript variant 2, mRNA.	KIAA0422; DKFZp779F075
LOC100131387	5467.1	7262.3	0	0	25.3552	0.00291394	1.32836	0.409651	580170	XM_001725100.1	XM_001725100.1	ILMN_3293676	PREDICTED: Homo sapiens similar to mCG146274 (LOC100131387), mRNA.
C1ORF116	103.9	138.5	0	0	18.4987	0.0141296	1.33301	0.41469	730491	NM_023938.4	NM_023938.5	ILMN_1706483	Homo sapiens chromosome 1 open reading frame 116 (C1orf116), transcript variant 1, mRNA.	MGC4309; DKFZp666H2010; MGC2742; FLJ36507; SARG
NOL3	176.8	235.8	0	0	26.1199	0.00244349	1.33371	0.415445	70463	NM_003946.3	NM_003946.3	ILMN_2059797	Homo sapiens nucleolar protein 3 (apoptosis repressor with CARD domain) (NOL3), mRNA.	MYP; NOP30; ARC; NOP; MYC
OSTC	2226	2969.1	0	0	31.034	0.000788134	1.33383	0.415572	3450608	NM_021227.2	NM_021227.2	ILMN_1776005	Homo sapiens oligosaccharyltransferase complex subunit (OSTC), mRNA.
PNPLA8	111.1	148.2	0	0	19.4752	0.0112844	1.33393	0.415687	450458	NM_015723.2	NM_015723.2	ILMN_1680223	Homo sapiens patatin-like phospholipase domain containing 8 (PNPLA8), mRNA.	IPLA2G; IPLA2(GAMMA); IPLA2-2
ATP5L	465.9	621.5	0	0	36.0272	0.00024962	1.33398	0.415734	4070544	NM_006476.4	NM_006476.4	ILMN_2079285	Homo sapiens ATP synthase, H+ transporting, mitochondrial F0 complex, subunit G (ATP5L), nuclear gene encoding mitochondrial protein, mRNA.	ATP5JG
LOC100129685	1335.7	1782.6	0	0	14.9015	0.0323482	1.33458	0.416387	7560215	XM_001723814.1	XM_001723814.1	ILMN_3259223	PREDICTED: Homo sapiens hypothetical protein LOC100129685 (LOC100129685), mRNA.
B2M	5948.6	7939.7	0	0	15.7979	0.0263154	1.33472	0.416534	4890487	NM_004048.2	NM_004048.2	ILMN_1725427	Homo sapiens beta-2-microglobulin (B2M), mRNA.
SP3	169	225.9	0	0	22.7953	0.00525376	1.33669	0.418661	1230593	NM_001017371.3	NM_001017371.3	ILMN_2389844	Homo sapiens Sp3 transcription factor (SP3), transcript variant 2, mRNA.	DKFZp686O1631; SPR-2
GLS	207.8	277.8	0	0	17.1581	0.0192393	1.33686	0.418851	5570427	NM_014905.2	NM_014905.2	ILMN_2188722	Homo sapiens glutaminase (GLS), mRNA.	KIAA0838; GLS1; DKFZp686O15119; FLJ10358; AAD20
MMP23B	318.8	426.4	0	0	28.5271	0.00140375	1.33752	0.419556	2450110	NM_006983.1	NM_006983.1	ILMN_2193325	Homo sapiens matrix metallopeptidase 23B (MMP23B), mRNA.	MIFR-1; MIFR; MMP22
EIF4E	77.6	104	0.0013	0	14.9724	0.0318244	1.34021	0.422455	6380768	NM_001968.2	NM_001968.2	ILMN_2050761	Homo sapiens eukaryotic translation initiation factor 4E (EIF4E), mRNA.	CBP; MGC111573; EIF4E1; EIF4F; EIF4EL1
LOC648638	609.2	816.8	0	0	14.1639	0.0383363	1.34077	0.423067	6650360	XM_937706.1	XM_937706.1	ILMN_1726667	PREDICTED: Homo sapiens similar to Peptidyl-prolyl cis-trans isomerase NIMA-interacting 4 (Rotamase Pin4) (PPIase Pin4) (Parvulin 14) (Par14) (Peptidyl-prolyl cis/trans isomerase EPVH) (hPar14) (LOC648638), mRNA.
IL7R	123.5	165.6	0	0	16.1455	0.0242913	1.34089	0.423192	3830349	NM_002185.2	NM_002185.2	ILMN_2342579	Homo sapiens interleukin 7 receptor (IL7R), mRNA.	CDW127; CD127; IL-7R-alpha
SUMO1	84.3	113.1	0.0013	0	13.291	0.0468705	1.34164	0.423994	2630138	NM_003352.4	NM_003352.4	ILMN_2379835	Homo sapiens SMT3 suppressor of mif two 3 homolog 1 (S. cerevisiae) (SUMO1), transcript variant 1, mRNA.	SMT3H3; UBL1; SENP2; OFC10; DAP-1; SMT3; PIC1; SUMO-1; GMP1; SMT3C
MAP1LC3A	102.7	138	0	0	19.1781	0.0120834	1.34372	0.426232	5490240	NM_181509.1	NM_181509.1	ILMN_1776188	Homo sapiens microtubule-associated protein 1 light chain 3 alpha (MAP1LC3A), transcript variant 2, mRNA.	MAP1ALC3; MAP1BLC3
PAPSS2	1231.8	1655.9	0	0	39.0384	0.000124784	1.34429	0.426848	1690259	NM_004670.3	NM_004670.3	ILMN_2410929	Homo sapiens 3'-phosphoadenosine 5'-phosphosulfate synthase 2 (PAPSS2), transcript variant 1, mRNA.	SK2; ATPSK2
LOC100129379	7307.7	9838.9	0	0	24.7366	0.00336001	1.34637	0.42908	4250133	XR_039592.1	XR_039592.1	ILMN_3178252	PREDICTED: Homo sapiens misc_RNA (LOC100129379), miscRNA.
LOC100130775	183	246.6	0	0	26.2911	0.00234904	1.34754	0.430329	4570301	XR_042325.1	XR_042325.1	ILMN_3271244	PREDICTED: Homo sapiens misc_RNA (LOC100130775), miscRNA.
SLC39A7	88.6	119.5	0	0	13.2991	0.0467832	1.34876	0.431632	460021	NM_001077516.1	NM_001077516.1	ILMN_2383077	Homo sapiens solute carrier family 39 (zinc transporter), member 7 (SLC39A7), transcript variant 2, mRNA.	ZIP7; KE4; D6S115E; RING5; HKE4; D6S2244E; H2-KE4
LOC441009	93.4	126	0	0	15.6396	0.0272923	1.34904	0.431929	2850161	XM_944418.3	XM_944418.3	ILMN_3294322	PREDICTED: Homo sapiens hypothetical LOC441009 (LOC441009), mRNA.
UPF2	424.8	573.6	0	0	16.4539	0.0226261	1.35028	0.433261	5390603	NM_015542.2	NM_015542.2	ILMN_1739283	Homo sapiens UPF2 regulator of nonsense transcripts homolog (yeast) (UPF2), transcript variant 2, mRNA.	smg-3; KIAA1408; MGC138835; HUPF2; DKFZP434D222; RENT2; MGC138834
LOC100128731	5464.4	7379.5	0	0	43.8092	4.15987e-05	1.35047	0.43346	5130142	NM_001134693.1	NM_001134693.1	ILMN_3247452	Homo sapiens dolichyl-diphosphooligosaccharide--protein glycosyltransferase subunit 4 (LOC100128731), mRNA.
PI3	1951.4	2635.5	0	0	23.989	0.00399117	1.35057	0.433567	1050168	NM_002638.2	NM_002638.2	ILMN_1693192	Homo sapiens peptidase inhibitor 3, skin-derived (SKALP) (PI3), mRNA.	SKALP; ESI; WAP3; WFDC14; MGC13613
LOC388588	362.6	490.3	0	0	15.9681	0.025304	1.35218	0.435286	1510017	XM_946205.1	XM_932890.2	ILMN_1749834	PREDICTED: Homo sapiens hypothetical LOC388588, transcript variant 2 (LOC388588), mRNA.
HSD17B14	110.1	148.9	0	0	20.6729	0.00856466	1.35241	0.435529	2230133	NM_016246.2	NM_016246.2	ILMN_1809483	Homo sapiens hydroxysteroid (17-beta) dehydrogenase 14 (HSD17B14), mRNA.	DHRS10; retSDR3
LOC100131205	1545.5	2092.4	0	0	17.2905	0.0186616	1.35387	0.437085	5690369	XM_001719439.1	XM_001719439.1	ILMN_3283775	PREDICTED: Homo sapiens hypothetical protein LOC100131205 (LOC100131205), mRNA.
C17ORF58	514	695.9	0	0	39.9393	0.000101407	1.35389	0.437112	650168	NM_181656.1	NM_181656.1	ILMN_2398926	Homo sapiens chromosome 17 open reading frame 58 (C17orf58), transcript variant 2, mRNA.	MGC138278
ARMCX6	549.3	743.8	0	0	40.3924	9.13608e-05	1.35409	0.43732	4490215	NM_019007.3	NM_019007.3	ILMN_1716026	Homo sapiens armadillo repeat containing, X-linked 6 (ARMCX6), transcript variant 1, mRNA.	FLJ20811
RAG1AP1	1203.4	1629.8	0	0	23.803	0.00416582	1.35433	0.437579	2140008	NM_018845.1	NM_018845.2	ILMN_1776522	Homo sapiens recombination activating gene 1 activating protein 1 (RAG1AP1), mRNA.	SCP; RP11-540D14.5; slv
LOC650321	93.4	126.7	0	0	18.8049	0.0131677	1.35653	0.439922	4010167	XM_939410.1	XM_939410.1	ILMN_1692116	PREDICTED: Homo sapiens similar to zinc finger and BTB domain containing 8 opposite strand (LOC650321), mRNA.
MGC72104	309.4	419.9	0	0	18.0481	0.0156744	1.35714	0.440573	2810044	NM_207350.1	NM_207350.1	ILMN_1688318	Homo sapiens similar to FRG1 protein (FSHD region gene 1 protein) (MGC72104), mRNA.
SHFM1	555	753.4	0	0	13.0439	0.0496147	1.35748	0.440928	6660196	NM_006304.1	NM_006304.1	ILMN_1794505	Homo sapiens split hand/foot malformation (ectrodactyly) type 1 (SHFM1), mRNA.	SHSF1; DSS1; SHFD1; Shfdg1; ECD; SEM1
LOC649946	1539.6	2091.2	0	0	45.288	2.95937e-05	1.35827	0.441775	6270605	NR_003040.1	NR_003040.1	ILMN_2181241	Homo sapiens ribosomal protein L23a pseudogene (LOC649946), non-coding RNA.
S100P	166.8	226.6	0	0	14.9532	0.0319654	1.35851	0.442029	1510424	NM_005980.2	NM_005980.2	ILMN_1801216	Homo sapiens S100 calcium binding protein P (S100P), mRNA.	MIG9
LOC730060	132.5	180.1	0	0	18.2232	0.015055	1.35925	0.442806	2750112	XM_001126170.1	XM_001126170.1	ILMN_3225673	PREDICTED: Homo sapiens hypothetical LOC730060 (LOC730060), mRNA.
LOC400304	86.8	118	0	0	14.9328	0.0321159	1.35945	0.44302	6180497	XM_375152.3	XM_375152.3	ILMN_1748374	PREDICTED: Homo sapiens similar to Golgi autoantigen, golgin subfamily A member 2 (Golgi matrix protein GM130), transcript variant 1 (LOC400304), mRNA.
HIST1H1C	1425.6	1941.3	0	0	33.1677	0.000482203	1.36174	0.445454	5570279	NM_005319.3	NM_005319.3	ILMN_1757406	Homo sapiens histone cluster 1, H1c (HIST1H1C), mRNA.	MGC3992; H1F2; H1.2
ZHX2	170.8	232.8	0	0	24.6857	0.00339962	1.363	0.446783	4390646	NM_014943.3	NM_014943.3	ILMN_2184966	Homo sapiens zinc fingers and homeoboxes 2 (ZHX2), mRNA.	KIAA0854
HLA-DMA	74.6	101.7	0.0013	0	15.8439	0.0260381	1.36327	0.447072	540563	NM_006120.2	NM_006120.2	ILMN_1695311	Homo sapiens major histocompatibility complex, class II, DM alpha (HLA-DMA), mRNA.	HLADM; RING6; DMA; D6S222E
LAMB2	253.7	345.9	0	0	18.3632	0.0145774	1.36342	0.447231	7650189	NM_002292.2	NM_002292.3	ILMN_1752968	Homo sapiens laminin, beta 2 (laminin S) (LAMB2), mRNA.	LAMS
LOC653773	1799.6	2458.7	0	0	17.6295	0.0172604	1.36625	0.450219	2230167	XM_938755.1	XM_938755.2	ILMN_1659405	PREDICTED: Homo sapiens similar to ribosomal protein L31 (LOC653773), mRNA.
SPAG4	62.4	85.4	0.0013	0.0013	13.6216	0.043435	1.36859	0.45269	1190670	NM_003116.1	NM_003116.1	ILMN_1684620	Homo sapiens sperm associated antigen 4 (SPAG4), mRNA.
LOC100128060	213.3	292.2	0	0	14.6723	0.0341012	1.3699	0.454072	2710377	XM_001723512.1	XM_001723512.1	ILMN_3264543	PREDICTED: Homo sapiens similar to mCG19129, transcript variant 2 (LOC100128060), mRNA.
NUPR1	96.9	132.8	0	0	13.1172	0.0487843	1.37049	0.454687	4040181	NM_001042483.1	NM_001042483.1	ILMN_2404688	Homo sapiens nuclear protein, transcriptional regulator, 1 (NUPR1), transcript variant 1, mRNA.	P8; COM1
LOC644029	177.2	243	0	0	16.847	0.0206681	1.37133	0.455578	160575	XM_944890.1	XR_017397.1	ILMN_1808837	PREDICTED: Homo sapiens similar to 60S ribosomal protein L7a (LOC644029), mRNA.
DNASE1L1	325.4	447.9	0	0	39.5948	0.000109779	1.37646	0.460962	1510543	NM_001009934.1	NM_001009934.1	ILMN_2380967	Homo sapiens deoxyribonuclease I-like 1 (DNASE1L1), transcript variant 4, mRNA.	XIB; DNAS1L1; DNL1L; DNASEX
LOC100131330	64	88.1	0.0013	0.0013	14.394	0.036358	1.37656	0.46107	3710070	XM_001714119.1	XM_001714119.1	ILMN_3246783	PREDICTED: Homo sapiens similar to Family with sequence similarity 139, member A (LOC100131330), mRNA.
C10ORF75	299.7	412.7	0	0	37.6967	0.000169953	1.37704	0.461574	7330730	XR_041972.1	XR_041972.1	ILMN_3268880	PREDICTED: Homo sapiens misc_RNA (C10orf75), miscRNA.
LOC729236	1156.1	1593.6	0	0	13.9137	0.0406097	1.37843	0.463023	7000040	XR_016041.2	XR_016041.2	ILMN_3227529	PREDICTED: Homo sapiens misc_RNA (LOC729236), miscRNA.
LITAF	183.5	253	0	0	22.4082	0.00574354	1.37875	0.463357	3180672	NM_004862.2	NM_004862.2	ILMN_1713934	Homo sapiens lipopolysaccharide-induced TNF factor (LITAF), mRNA.	MGC125274; MGC116701; CMT1C; MGC116700; SIMPLE; TP53I7; FLJ38636; PIG7; MGC125276; MGC116698; MGC125275
ARHGAP28	82.9	114.3	0.0013	0	15.4591	0.0284505	1.37877	0.463381	5810458	NM_001010000.1	NM_001010000.1	ILMN_1796772	Homo sapiens Rho GTPase activating protein 28 (ARHGAP28), transcript variant 1, mRNA.	FLJ10312; DKFZp686A2038
CCDC53	399.1	550.4	0	0	15.808	0.0262543	1.3791	0.46373	7040544	NM_016053.1	NM_016053.2	ILMN_1715569	Homo sapiens coiled-coil domain containing 53 (CCDC53), mRNA.	CGI-116
SAMD4A	60.6	83.6	0.0013	0.0013	13.8407	0.0412981	1.37954	0.464185	2680523	NM_015589.3	NM_015589.3	ILMN_2119297	Homo sapiens sterile alpha motif domain containing 4A (SAMD4A), mRNA.	SMGA; SMG; SAMD4; Smaug; KIAA1053; DKFZp434H0350; Smaug1
UBE2L6	145.4	200.6	0	0	24.2505	0.00375794	1.37964	0.464294	7000368	NM_004223.3	NM_004223.3	ILMN_1703108	Homo sapiens ubiquitin-conjugating enzyme E2L 6 (UBE2L6), transcript variant 1, mRNA.	UBCH8; RIG-B; MGC40331
MEGF6	110	151.8	0	0	23.4943	0.0044727	1.38	0.464668	6590220	NM_001409.3	NM_001409.3	ILMN_3241441	Homo sapiens multiple EGF-like-domains 6 (MEGF6), mRNA.	KIAA0815; EGFL3
LOC389156	1152.8	1591.8	0	0	14.0147	0.0396762	1.38081	0.465517	2340736	XR_017589.2	XR_017589.2	ILMN_3280943	PREDICTED: Homo sapiens misc_RNA (LOC389156), miscRNA.
HIST2H4A	242.2	334.9	0	0	31.4126	0.000722337	1.38274	0.467532	4890279	NM_003548.2	NM_003548.2	ILMN_2115340	Homo sapiens histone cluster 2, H4a (HIST2H4A), mRNA.	H4FN; H4F2; H4/n; HIST2H4; FO108; H4
LOC100130070	779.8	1078.4	0	0	14.5379	0.035173	1.38292	0.467716	290370	XM_001723889.1	XM_001723889.1	ILMN_3264073	PREDICTED: Homo sapiens similar to metallopanstimulin (LOC100130070), mRNA.
LOC392787	63.7	88.1	0.0013	0	14.6737	0.0340902	1.38305	0.467849	6330139	XR_017429.1	XR_017429.1	ILMN_3294642	PREDICTED: Homo sapiens misc_RNA (LOC392787), miscRNA.
PMS2L5	279.9	387.8	0	0	39.1882	0.000120554	1.38549	0.470401	150575	NM_174930.2	NM_174930.2	ILMN_2083333	Homo sapiens postmeiotic segregation increased 2-like 5 (PMS2L5), mRNA.	MGC34222; PMS7
HIST2H2AA3	841.1	1166.1	0	0	34.9298	0.000321381	1.3864	0.471342	1820592	NM_003516.2	NM_003516.2	ILMN_2144426	Homo sapiens histone cluster 2, H2aa3 (HIST2H2AA3), mRNA.	H2a-615; H2A; H2AFO; HIST2H2AA; H2A/q; H2A/O; H2A.2
LOC400948	3636.8	5046.5	0	0	34.2764	0.00037356	1.38762	0.472614	5860608	XM_940643.1	XM_940643.1	ILMN_1739335	PREDICTED: Homo sapiens similar to CG33774-PA (LOC400948), mRNA.
APOBEC3F	155.5	215.8	0	0	15.5847	0.0276395	1.38778	0.47278	610379	NM_001006666.1	NM_001006666.1	ILMN_2412172	Homo sapiens apolipoprotein B mRNA editing enzyme, catalytic polypeptide-like 3F (APOBEC3F), transcript variant 2, mRNA.	KA6; BK150C2.4.MRNA; ARP8; MGC74891
EFNA1	432.3	600	0	0	36.9059	0.000203897	1.38793	0.47293	3710397	NM_004428.2	NM_004428.2	ILMN_2371055	Homo sapiens ephrin-A1 (EFNA1), transcript variant 1, mRNA.	B61; EPLG1; TNFAIP4; EFL1; ECKLG; LERK1
HIST2H2AA3	1141.5	1587.6	0	0	21.7377	0.00670239	1.3908	0.475917	610451	NM_003516.2	NM_003516.2	ILMN_1659047	Homo sapiens histone cluster 2, H2aa3 (HIST2H2AA3), mRNA.	H2a-615; H2A; H2AFO; HIST2H2AA; H2A/q; H2A/O; H2A.2
KIF1C	111.9	156	0	0	15.1897	0.0302712	1.3941	0.479336	3850142	NM_006612.3	NM_006612.4	ILMN_1796749	Homo sapiens kinesin family member 1C (KIF1C), mRNA.	LTXS1; KIAA0706
RPL41	196.4	273.9	0	0	34.4924	0.000355435	1.3946	0.479854	1240523	NM_021104.1	NM_001035267.1	ILMN_1710001	Homo sapiens ribosomal protein L41 (RPL41), transcript variant 2, mRNA.
CD276	130.9	182.6	0	0	26.0288	0.00249528	1.39496	0.480222	5900575	NM_001024736.1	NM_001024736.1	ILMN_2365307	Homo sapiens CD276 molecule (CD276), transcript variant 1, mRNA. XM_945872 XM_945874	B7-H3; B7H3
CALD1	99.1	138.3	0	0	23.0323	0.00497474	1.39556	0.480844	5890064	NM_033138.2	NM_033138.2	ILMN_1717990	Homo sapiens caldesmon 1 (CALD1), transcript variant 1, mRNA.	L-CAD; CDM; MGC21352; NAG22; H-CAD
SNORA8	75.9	106.2	0.0013	0	18.5113	0.0140887	1.39921	0.484612	3800278	NR_002920.1	NR_002920.1	ILMN_3238707	Homo sapiens small nucleolar RNA, H/ACA box 8 (SNORA8), small nucleolar RNA.	ACA8
FOXO4	209.4	293.2	0	0	24.0588	0.00392753	1.40019	0.485624	4480575	NM_005938.1	NM_005938.2	ILMN_1712095	Homo sapiens forkhead box O4 (FOXO4), mRNA.	AFX1; AFX; FOXO4; MGC120490; MLLT7
SELM	368.7	517.4	0	0	40.8109	8.29679e-05	1.40331	0.488833	6400148	NM_080430.2	NM_080430.2	ILMN_1651429	Homo sapiens selenoprotein M (SELM), mRNA.	MGC40146; SEPM
MORN2	333	467.4	0	0	15.0586	0.031199	1.4036	0.489136	4900114	NM_194270.1	NM_194270.1	ILMN_1756826	Homo sapiens MORN repeat containing 2 (MORN2), mRNA.	MGC126131; BLOCK27; MGC126132; MOPT; MGC126130
LAMB3	596.7	837.8	0	0	49.6478	1.08448e-05	1.40406	0.4896	730040	NM_000228.2	NM_000228.2	ILMN_1715684	Homo sapiens laminin, beta 3 (LAMB3), transcript variant 1, mRNA.	LAMNB1
LOC440063	3505.4	4923.6	0	0	23.7646	0.00420281	1.40458	0.490134	10441	XR_018394.2	XR_018394.2	ILMN_3208715	PREDICTED: Homo sapiens misc_RNA (LOC440063), miscRNA.
SLC22A18	69.1	97.2	0.0013	0	13.1308	0.0486318	1.40666	0.492271	7400053	NM_002555.3	NM_002555.3	ILMN_2382505	Homo sapiens solute carrier family 22 (organic cation transporter), member 18 (SLC22A18), transcript variant 1, mRNA.	IMPT1; ORCTL2; BWSCR1A; BWR1A; ITM; TSSC5; SLC22A1L; HET; p45-BWR1A; DKFZp667A184
LRRC16A	74.6	105.7	0.0013	0	19.4653	0.0113102	1.41689	0.502728	5220332	NM_017640.4	NM_017640.4	ILMN_3244461	Homo sapiens leucine rich repeat containing 16A (LRRC16A), mRNA.	dJ501N12.1; dJ501N12.5; FLJ43708; FLJ20048; LRRC16
LOC100133803	240.5	341.6	0	0	28.6726	0.0013575	1.42037	0.506271	5560747	XM_001719081.1	XM_001719081.1	ILMN_3234547	PREDICTED: Homo sapiens similar to mCG50656 (LOC100133803), mRNA.
LOC339352	127.4	181	0	0	29.4331	0.00113944	1.42072	0.506624	6580091	XR_019601.2	XR_019601.2	ILMN_3289745	PREDICTED: Homo sapiens misc_RNA (LOC339352), miscRNA.
LSP1	372.9	529.8	0	0	19.312	0.0117166	1.42076	0.506659	730632	NM_001013255.1	NM_001013255.1	ILMN_2355225	Homo sapiens lymphocyte-specific protein 1 (LSP1), transcript variant 4, mRNA.	WP34; pp52
ANKDD1A	91.5	130.1	0	0	22.8572	0.00517941	1.42186	0.507777	5890564	NM_182703.2	NM_182703.3	ILMN_1813139	Homo sapiens ankyrin repeat and death domain containing 1A (ANKDD1A), mRNA.	MGC120306; FLJ25870; MGC120307; MGC120305
ATXN1	60.6	86.4	0.0013	0.0013	16.27	0.0236048	1.42574	0.511714	5080154	NM_000332.2	NM_000332.2	ILMN_2153332	Homo sapiens ataxin 1 (ATXN1), mRNA.	SCA1; D6S504E; ATX1
LOC100131859	293.1	417.9	0	0	45.9916	2.51675e-05	1.42579	0.511765	4640093	XR_038084.1	XR_038084.1	ILMN_3204275	PREDICTED: Homo sapiens misc_RNA (LOC100131859), miscRNA.
ANXA2P1	3306.9	4716.1	0	0	23.0922	0.00490659	1.42614	0.512115	3370202	NR_001562.1	NR_001562.1	ILMN_2041101	Homo sapiens annexin A2 pseudogene 1 (ANXA2P1) on chromosome 4.	LPC2A; ANX2L1; ANX2P1
CAST	256.9	366.4	0	0	14.9957	0.0316541	1.42624	0.512213	1580048	NM_001750.4	NM_001042443.1	ILMN_1783627	Homo sapiens calpastatin (CAST), transcript variant 9, mRNA.	MGC9402; BS-17
LOC100130557	63.5	90.6	0.0013	0	16.0136	0.0250403	1.42677	0.512754	1570390	NR_024567.1	NR_024567.1	ILMN_3244693	Homo sapiens hypothetical LOC100130557 (LOC100130557), non-coding RNA.
LOC654350	124.6	178.7	0	0	19.3349	0.0116549	1.43419	0.520236	4480446	XM_946378.3	XM_946378.3	ILMN_3198499	PREDICTED: Homo sapiens similar to rat ribosomal protein L9 homologue (LOC654350), mRNA.
GABARAPL1	158	227.4	0	0	37.058	0.000196879	1.43924	0.525308	6420465	NM_031412.2	NM_031412.2	ILMN_2151281	Homo sapiens GABA(A) receptor-associated protein like 1 (GABARAPL1), mRNA.	ATG8L; GEC1; APG8L; ATG8
KIAA1199	95.6	137.8	0	0	20.0896	0.0097958	1.44142	0.527493	110181	NM_018689.1	NM_018689.1	ILMN_1813704	Homo sapiens KIAA1199 (KIAA1199), mRNA.	TMEM2L; CCSP1
C1ORF9	66.9	96.7	0.0013	0	19.2823	0.011797	1.44544	0.53151	4780349	NM_014283.2	NM_014283.2	ILMN_1742324	Homo sapiens chromosome 1 open reading frame 9 (C1orf9), transcript variant 1, mRNA.	CH1
PRKD1	79.7	115.4	0.0013	0	21.3663	0.00730079	1.44793	0.533992	1070184	NM_002742.1	NM_002742.2	ILMN_1785891	Homo sapiens protein kinase D1 (PRKD1), mRNA.	PKD; PKCM; PKC-MU; PRKCM
HS.545589	55.9	81	0.0013	0.0013	13.5353	0.0443068	1.44902	0.535074	1660437	Hs.545589	U62823	ILMN_1908824	Human small nuclear RNA U6atac, partial sequence
ALDH3B1	78.1	113.6	0.0013	0	14.0766	0.0391147	1.45455	0.540568	2970356	NM_001030010.1	NM_000694.2	ILMN_1728662	Homo sapiens aldehyde dehydrogenase 3 family, member B1 (ALDH3B1), transcript variant 1, mRNA.	FLJ26433; ALDH7; ALDH4
FAM160B2	51.9	75.6	0.0013	0.0013	14.1814	0.0381821	1.45665	0.542652	2190564	NM_022749.5	NM_022749.5	ILMN_3245907	Homo sapiens family with sequence similarity 160, member B2 (FAM160B2), mRNA.	FLJ11125; FLJ21801; MGC138352
ANXA2P1	900.7	1312.6	0	0	42.761	5.29541e-05	1.45731	0.543309	270609	NR_001562.1	NR_001562.1	ILMN_1698100	Homo sapiens annexin A2 pseudogene 1 (ANXA2P1) on chromosome 4.	LPC2A; ANX2L1; ANX2P1
ARSD	57.9	84.5	0.0013	0.0013	13.8155	0.0415384	1.45941	0.545388	6580689	NM_001669.2	NM_001669.2	ILMN_1684873	Homo sapiens arylsulfatase D (ARSD), transcript variant 1, mRNA.
C2ORF76	79.8	116.6	0.0013	0	17.3039	0.0186042	1.46115	0.547107	3930386	NM_001017927.1	NM_001017927.2	ILMN_1726729	Homo sapiens chromosome 2 open reading frame 76 (C2orf76), mRNA.	MGC104437
ALDH5A1	91.5	133.7	0	0	27.0628	0.00196662	1.4612	0.547156	2640274	NM_001080.3	NM_001080.3	ILMN_2372403	Homo sapiens aldehyde dehydrogenase 5 family, member A1 (ALDH5A1), nuclear gene encoding mitochondrial protein, transcript variant 2, mRNA.	SSDH; SSADH
KLF4	118.1	173.4	0	0	32.5885	0.000550998	1.46825	0.554095	2810059	NM_004235.3	NM_004235.3	ILMN_2137789	Homo sapiens Kruppel-like factor 4 (gut) (KLF4), mRNA.	GKLF; EZF
SP110	80.4	118.4	0.0013	0	25.0711	0.00311093	1.47264	0.558402	1990397	NM_004510.2	NM_004510.2	ILMN_1672661	Homo sapiens SP110 nuclear body protein (SP110), transcript variant b, mRNA.	FLJ22835; IFI75; VODI; IFI41
RAG1AP1	225.8	334.8	0	0	33.4699	0.00044979	1.48273	0.568254	1570619	NM_018845.1	NM_018845.1	ILMN_2218648	Homo sapiens recombination activating gene 1 activating protein 1 (RAG1AP1), mRNA.	SCP; RP11-540D14.5; slv
IFNAR2	85.7	127.5	0	0	22.0383	0.00625417	1.48775	0.57313	450397	NM_207585.1	NM_207585.1	ILMN_1791057	Homo sapiens interferon (alpha, beta and omega) receptor 2 (IFNAR2), transcript variant 1, mRNA.	IFN-alpha-REC; IFNABR; IFNARB; IFN-R
PNPLA8	67.7	100.8	0.0013	0	17.9291	0.0161098	1.48892	0.574268	7610026	NM_015723.2	NM_015723.2	ILMN_2180582	Homo sapiens patatin-like phospholipase domain containing 8 (PNPLA8), mRNA.	IPLA2G; IPLA2(GAMMA); IPLA2-2
NOVA1	58.2	86.7	0.0013	0.0013	19.1975	0.0120296	1.48969	0.575013	3780402	NM_006491.2	NM_006491.2	ILMN_1811363	Homo sapiens neuro-oncological ventral antigen 1 (NOVA1), transcript variant 3, mRNA.	Nova-1
LOC100127922	89.4	133.3	0	0	14.958	0.0319301	1.49105	0.57633	5130403	XR_038410.1	XR_038410.1	ILMN_3271412	PREDICTED: Homo sapiens misc_RNA (LOC100127922), miscRNA.
SIRT4	61.5	91.9	0.0013	0	20.7062	0.00849924	1.49431	0.579478	4570131	NM_012240.1	NM_012240.1	ILMN_1657868	Homo sapiens sirtuin (silent mating type information regulation 2 homolog) 4 (S. cerevisiae) (SIRT4), mRNA.	MGC130047; MGC130046; MGC57437; SIR2L4; sirtuin 4
LOC388969	55.8	83.4	0.0013	0.0013	18.0762	0.0155733	1.49462	0.579782	4390037	NM_001013649.1	NM_001013649.1	ILMN_1679771	Homo sapiens hypothetical LOC388969 (LOC388969), mRNA.	FLJ14112
C1S	55.1	82.5	0.0013	0.0013	15.1624	0.0304621	1.49728	0.582342	7400707	NM_001734.2	NM_001734.2	ILMN_1781626	Homo sapiens complement component 1, s subcomponent (C1S), transcript variant 1, mRNA.
C9ORF7	56.7	85.1	0.0013	0.0013	14.1758	0.0382314	1.50088	0.58581	1990477	NM_017586.1	NM_017586.1	ILMN_1814856	Homo sapiens chromosome 9 open reading frame 7 (C9orf7), mRNA.	D9S2135
LOC100131572	100	150.1	0	0	18.211	0.0150973	1.501	0.585924	6350440	XM_001725183.1	XM_001725183.1	ILMN_3289171	PREDICTED: Homo sapiens similar to hCG1783679 (LOC100131572), mRNA.
LOC645231	95.4	143.7	0	0	18.8144	0.0131389	1.50629	0.590999	3060408	XR_040322.1	XR_040322.1	ILMN_3201663	PREDICTED: Homo sapiens misc_RNA (LOC645231), miscRNA.
FER1L4	94.9	143	0	0	23.1881	0.00479943	1.50685	0.591535	4640039	NR_001442.2	NR_001442.2	ILMN_2206722	Homo sapiens fer-1-like 4 (C. elegans) (FER1L4) on chromosome 20.	dJ309K20.1; FLJ22613; bA563A22B.1; C20orf124; FLJ13459
KIAA0513	78.4	118.2	0.0013	0	17.188	0.0191073	1.50765	0.592304	5870301	NM_014732.2	NM_014732.2	ILMN_1693233	Homo sapiens KIAA0513 (KIAA0513), mRNA.
ANXA2	588.2	887.4	0	0	67.042	1.97606e-07	1.50867	0.593278	3520328	NM_001002857.1	NM_001002857.1	ILMN_1755937	Homo sapiens annexin A2 (ANXA2), transcript variant 2, mRNA.	P36; LPC2D; ANX2L4; ANX2; PAP-IV; CAL1H; LIP2; LPC2
SNAPC5	80.1	121.5	0.0013	0	13.9353	0.0404082	1.51685	0.601082	7610326	NM_006049.1	NM_006049.2	ILMN_1683273	Homo sapiens small nuclear RNA activating complex, polypeptide 5, 19kDa (SNAPC5), mRNA.	SNAP19
HS.579631	1096	1663.6	0	0	13.2182	0.0476628	1.51788	0.602061	3520168	Hs.579631	BU536065	ILMN_1881909	AGENCOURT_10229596 NIH_MGC_141 Homo sapiens cDNA clone IMAGE:6563923 5, mRNA sequence
FLNA	134.5	204.4	0	0	29.2762	0.00118135	1.5197	0.603789	6250242	NM_001456.1	NM_001456.2	ILMN_1687335	Homo sapiens filamin A, alpha (actin binding protein 280) (FLNA), mRNA.	OPD2; MNS; FMD; FLN; filamin A; NHBP; ABP-280; OPD1; FLN1; ABPX; OPD; DKFZp434P031
HIST1H4H	421.5	641.9	0	0	67.9398	1.60702e-07	1.52289	0.606816	2970019	NM_003543.3	NM_003543.3	ILMN_1751120	Homo sapiens histone cluster 1, H4h (HIST1H4H), mRNA.	H4FH; H4/h
MMP23A	64	97.6	0.0013	0	23.5289	0.00443721	1.525	0.608809	6480110	NM_004659.1	NM_004659.1	ILMN_1790052	Homo sapiens matrix metallopeptidase 23A (MMP23A), mRNA.	MIFR; MMP21; MIFR-1
RFESD	89.3	136.2	0	0	17.5168	0.0177141	1.5252	0.608995	6100278	NM_173362.2	NM_173362.2	ILMN_2100458	Homo sapiens Rieske (Fe-S) domain containing (RFESD), mRNA.
LOC390183	126.3	192.7	0	0	34.4519	0.000358765	1.52573	0.609502	4730368	XR_018242.2	XR_018242.2	ILMN_3199929	PREDICTED: Homo sapiens misc_RNA (LOC390183), miscRNA.
MEIS1	37.8	58.1	0.0013	0.0013	13.6056	0.0435953	1.53704	0.620152	4040753	NM_002398.2	NM_002398.2	ILMN_1705685	Homo sapiens Meis homeobox 1 (MEIS1), mRNA.	MGC43380
LOC441073	120	184.9	0	0	15.7351	0.0266987	1.54083	0.623711	450382	XR_018937.2	XR_018937.2	ILMN_3213692	PREDICTED: Homo sapiens misc_RNA (LOC441073), miscRNA.
CDKN2C	454.8	704	0	0	73.6935	4.27218e-08	1.54793	0.630343	4920593	NM_078626.1	NM_078626.2	ILMN_1656415	Homo sapiens cyclin-dependent kinase inhibitor 2C (p18, inhibits CDK4) (CDKN2C), transcript variant 2, mRNA.	INK4C; p18-INK4C; p18
HS.320051	38.3	59.3	0.0013	0.0013	14.1854	0.038147	1.5483	0.630688	7380593	Hs.320051	AK093987	ILMN_1866337	Homo sapiens cDNA FLJ36668 fis, clone UTERU2003926
TM7SF2	357.3	554	0	0	40.6511	8.60776e-05	1.55052	0.63275	5570653	NM_003273.1	NM_003273.2	ILMN_1690040	Homo sapiens transmembrane 7 superfamily member 2 (TM7SF2), mRNA.	ANG1; DHCR14A
LOC650254	42.9	66.6	0.0013	0.0013	16.4673	0.0225564	1.55245	0.634545	7000719	XM_499385.2	XM_499385.2	ILMN_1763529	PREDICTED: Homo sapiens similar to hypothetical protein FLJ40722, transcript variant 1 (LOC650254), mRNA.
ALG13	48.6	75.7	0.0013	0.0013	19.1297	0.0122188	1.55761	0.639337	730520	NM_018466.2	NM_018466.2	ILMN_2147503	Homo sapiens asparagine-linked glycosylation 13 homolog (S. cerevisiae) (ALG13), mRNA.	YGL047W; GLT28D1; MDS031
RPS29	108.2	169	0	0	13.5491	0.0441662	1.56192	0.643323	2760452	NM_001030001.1	NM_001030001.1	ILMN_2298818	Homo sapiens ribosomal protein S29 (RPS29), transcript variant 2, mRNA.
AGR2	865.8	1352.4	0	0	33.1454	0.000484685	1.56202	0.643416	1340021	NM_006408.3	NM_006408.3	ILMN_3307841	Homo sapiens anterior gradient homolog 2 (Xenopus laevis) (AGR2), mRNA.
ALG14	44.9	70.8	0.0013	0.0013	16.8282	0.0207577	1.57684	0.657034	2340524	NM_144988.2	NM_144988.2	ILMN_2191822	Homo sapiens asparagine-linked glycosylation 14 homolog (S. cerevisiae) (ALG14), mRNA.	MGC19780
LOC642738	35.1	55.4	0.0013	0.0013	13.9036	0.0407043	1.57835	0.658415	1470435	XR_039794.1	XR_039794.1	ILMN_3285410	PREDICTED: Homo sapiens misc_RNA (LOC642738), miscRNA.
ZNF226	55.3	87.3	0.0013	0.0013	17.9315	0.0161009	1.57866	0.658702	7040465	NM_015919.3	NM_015919.3	ILMN_2363273	Homo sapiens zinc finger protein 226 (ZNF226), transcript variant 4, mRNA.
LOC728843	238.4	377	0	0	17.0294	0.019818	1.58138	0.66118	2600187	XR_015391.1	XR_015391.1	ILMN_3305397	PREDICTED: Homo sapiens misc_RNA (LOC728843), miscRNA.
LOC727962	51.4	81.7	0.0013	0.0013	22.1602	0.00608107	1.58949	0.668568	4150047	XM_001718648.1	XM_001718648.1	ILMN_3275275	PREDICTED: Homo sapiens hypothetical LOC727962 (LOC727962), mRNA.
TFF2	220.9	351.6	0	0	38.6757	0.000135653	1.59167	0.670542	4040632	NM_005423.3	NM_005423.3	ILMN_1663919	Homo sapiens trefoil factor 2 (spasmolytic protein 1) (TFF2), mRNA.	SP; SML1
LOC645968	130.5	208.5	0	0	16.4975	0.0224001	1.5977	0.675998	1440121	XM_928934.1	XM_928934.1	ILMN_1695370	PREDICTED: Homo sapiens similar to 40S ribosomal protein S3a (V-fos transformation effector protein) (LOC645968), mRNA.
KDELR3	122.4	195.8	0	0	40.4325	9.05211e-05	1.59967	0.677777	4390593	NM_016657.1	NM_016657.1	ILMN_1798952	Homo sapiens KDEL (Lys-Asp-Glu-Leu) endoplasmic reticulum protein retention receptor 3 (KDELR3), transcript variant 2, mRNA.	ERD2L3
SPINK5L3	169.7	271.8	0	0	32.539	0.000557314	1.60165	0.679559	3870661	XM_376433.2	NM_001040129.2	ILMN_1697543	Homo sapiens serine protease inhibitor Kazal-type 5-like 3 (SPINK5L3), mRNA.	MGC149260; HBVDNAPTP1; HESPINTOR
HS.547277	206.7	331.1	0	0	59.0581	1.2422e-06	1.60184	0.679729	3780152	Hs.547277	W91949	ILMN_1872457	zh47e08.r1 Soares_fetal_liver_spleen_1NFLS_S1 Homo sapiens cDNA clone IMAGE:415238 5, mRNA sequence
LOC440487	59.6	95.6	0.0013	0	13.9711	0.0400765	1.60403	0.681698	580367	XR_018123.2	XR_018123.2	ILMN_3278132	PREDICTED: Homo sapiens hypothetical LOC440487 (LOC440487), mRNA.
C15ORF48	71.6	115.7	0.0013	0	33.6628	0.000430249	1.61592	0.692357	1110373	NM_032413.2	NM_032413.2	ILMN_1805410	Homo sapiens chromosome 15 open reading frame 48 (C15orf48), transcript variant 2, mRNA.	FLJ22645; MGC32925; NMES1; FOAP-11
NHS	79.8	130	0.0013	0	38.3717	0.000145489	1.62907	0.704051	2970020	XM_944004.1	NM_198270.2	ILMN_1715864	Homo sapiens Nance-Horan syndrome (congenital cataracts and dental anomalies) (NHS), transcript variant 1, mRNA.	DKFZp781L0254; DKFZp781F2016; SCML1
LOC401648	31.1	50.7	0.0013	0.0013	13.5704	0.0439501	1.63023	0.705071	1010687	XR_038983.1	XR_038983.1	ILMN_3287814	PREDICTED: Homo sapiens misc_RNA (LOC401648), miscRNA.
ORMDL3	97.2	158.7	0	0	24.0924	0.00389727	1.63272	0.707274	1500112	NM_139280.1	NM_139280.1	ILMN_1662174	Homo sapiens ORM1-like 3 (S. cerevisiae) (ORMDL3), mRNA.
ANXA2P3	265.5	435.9	0	0	69.5285	1.11468e-07	1.64181	0.715285	2810411	NR_001446.1	NR_001446.2	ILMN_1798372	Homo sapiens annexin A2 pseudogene 3 (ANXA2P3), non-coding RNA.	ANX2L3; LIP2; LPC2C; ANX2P3
LOC100128291	38.1	62.8	0.0013	0.0013	18.0952	0.0155053	1.64829	0.720974	2490110	XR_039099.1	XR_039099.1	ILMN_3258027	PREDICTED: Homo sapiens misc_RNA (LOC100128291), miscRNA.
WFDC3	157	259.6	0	0	25.0261	0.00314333	1.6535	0.725526	4280048	NM_181522.1	NM_181522.1	ILMN_2308903	Homo sapiens WAP four-disulfide core domain 3 (WFDC3), transcript variant 2, mRNA.	dJ447F3.3; WAP14
TAF1D	36.5	61.2	0.0013	0.0013	18.266	0.0149073	1.67671	0.745635	3870433	NM_024116.2	NM_024116.2	ILMN_2063114	Homo sapiens TATA box binding protein (TBP)-associated factor, RNA polymerase I, D, 41kDa (TAF1D), mRNA.	MGC5306
CPA4	297.8	504	0	0	51.8876	6.475e-06	1.69241	0.75908	520682	NM_016352.2	NM_016352.2	ILMN_1784294	Homo sapiens carboxypeptidase A4 (CPA4), mRNA.	CPA3
ANKRD1	45.5	77.5	0.0013	0.0013	15.3602	0.0291058	1.7033	0.76833	6560112	NM_014391.2	NM_014391.2	ILMN_1716264	Homo sapiens ankyrin repeat domain 1 (cardiac muscle) (ANKRD1), mRNA.	C-193; ALRP; bA320F15.2; CVARP; CARP; MCARP
DKK1	456.7	779.2	0	0	37.5106	0.000177394	1.70615	0.770747	4880609	NM_012242.2	NM_012242.2	ILMN_2174189	Homo sapiens dickkopf homolog 1 (Xenopus laevis) (DKK1), mRNA.	DKK-1; SK
DYRK3	80.8	138	0.0013	0	46.4753	2.25149e-05	1.70792	0.772241	1110037	NM_003582.2	NM_003582.2	ILMN_2400326	Homo sapiens dual-specificity tyrosine-(Y)-phosphorylation regulated kinase 3 (DYRK3), transcript variant 1, mRNA.	DYRK5; hYAK3-2; RED; REDK
PMS2L2	36.4	62.3	0.0013	0.0013	17.1081	0.0194621	1.71154	0.775294	1410064	XM_935558.1	NR_003614.1	ILMN_1676411	Homo sapiens postmeiotic segregation increased 2-like 2 pseudogene (PMS2L2), non-coding RNA.	PMS4
RASA4P	57	98.2	0.0013	0	24.8949	0.00323974	1.72281	0.784761	5270605	NR_024116.2	NR_024116.2	ILMN_3249546	Homo sapiens RAS p21 protein activator 4 pseudogene (RASA4P), non-coding RNA.
LOC647074	30.9	53.8	0.0013	0.0013	17.0276	0.0198262	1.7411	0.799999	1740142	XM_941661.1	XM_930080.1	ILMN_1709891	PREDICTED: Homo sapiens similar to ribosomal protein L10 (LOC647074), mRNA.
TMEM50B	25.8	45.4	0.0026	0.0013	14.0601	0.0392636	1.75969	0.815321	4480647	NM_006134.4	NM_006134.4	ILMN_1757391	Homo sapiens transmembrane protein 50B (TMEM50B), mRNA.	C21orf4; HCVP7TP3
LOC284293	63.8	113.4	0.0013	0	31.1315	0.000770637	1.77743	0.829792	6650553	XM_209104.2	XM_209104.2	ILMN_1717727	PREDICTED: Homo sapiens similar to Placental thrombin inhibitor (Cytoplasmic antiproteinase) (CAP) (Protease inhibitor 6) (PI-6) (Serpin B6) (LOC284293), mRNA.
NCRNA00081	44.9	81.1	0.0013	0.0013	19.6283	0.0108936	1.80624	0.852986	4610022	NR_024142.1	NR_024142.1	ILMN_3304405	Homo sapiens non-protein coding RNA 81 (NCRNA00081), non-coding RNA.
LOC390735	32.2	58.6	0.0013	0.0013	19.0733	0.0123786	1.81988	0.86384	650685	XM_001723015.1	XM_001723015.1	ILMN_3202396	PREDICTED: Homo sapiens hCG1642987 (LOC390735), mRNA.
LOC100134728	104	189.9	0	0	62.4638	5.67048e-07	1.82596	0.868656	2000239	XM_001722862.1	XM_001722862.1	ILMN_3240900	PREDICTED: Homo sapiens similar to LOC392621 (LOC100134728), mRNA.
TMEM154	23.3	42.8	0.0052	0.0013	14.2125	0.0379097	1.83691	0.877281	2230433	NM_152680.1	NM_152680.1	ILMN_1683494	Homo sapiens transmembrane protein 154 (TMEM154), mRNA.	FLJ32028
DYRK3	58.9	110.8	0.0013	0	47.5698	1.74993e-05	1.88115	0.911618	3990152	NM_003582.2	NM_003582.2	ILMN_2400322	Homo sapiens dual-specificity tyrosine-(Y)-phosphorylation regulated kinase 3 (DYRK3), transcript variant 1, mRNA.	DYRK5; hYAK3-2; RED; REDK
WFDC3	53.7	104.3	0.0013	0	17.7162	0.0169192	1.94227	0.957745	1240746	NM_181530.1	NM_080614.1	ILMN_1740415	Homo sapiens WAP four-disulfide core domain 3 (WFDC3), mRNA.	WAP14; dJ447F3.3
ZNF226	35.9	72.8	0.0013	0.0013	27.9752	0.00159397	2.02786	1.01995	830184	NM_001032374.1	NM_001032372.1	ILMN_1692133	Homo sapiens zinc finger protein 226 (ZNF226), transcript variant 1, mRNA.
LOC645638	21.8	45	0.0065	0.0013	15.2812	0.0296401	2.06422	1.0456	70121	XR_040455.1	XR_040455.1	ILMN_3200140	PREDICTED: Homo sapiens misc_RNA (LOC645638), miscRNA.
LOC730256	20.2	42.3	0.013	0.0013	13.8959	0.0407765	2.09406	1.0663	6220762	XM_498810.2	XM_001134398.1	ILMN_1704014	PREDICTED: Homo sapiens hypothetical protein LOC730256 (LOC730256), mRNA.
SLITRK5	60.6	126.9	0.0013	0	66.1208	2.44298e-07	2.09406	1.0663	2750673	NM_015567.1	NM_015567.1	ILMN_1789040	Homo sapiens SLIT and NTRK-like family, member 5 (SLITRK5), mRNA.	bA364G4.2; KIAA0918; LRRC11
C10ORF11	17.7	37.2	0.026	0.0013	14.7427	0.0335529	2.10169	1.07155	650743	NM_032024.2	NM_032024.3	ILMN_1783247	Homo sapiens chromosome 10 open reading frame 11 (C10orf11), mRNA.	CDA017
LOC728362	21.6	46.1	0.0078	0.0013	19.7903	0.0104947	2.13426	1.09374	1240433	XM_001128984.1	XM_001128984.1	ILMN_3223148	PREDICTED: Homo sapiens hypothetical LOC728362 (LOC728362), mRNA.
LOC402057	18.6	40.1	0.0221	0.0013	17.0102	0.0199058	2.15591	1.1083	3610475	NM_001080499.1	NM_001080499.1	ILMN_2407235	Homo sapiens similar to 40S ribosomal protein S17 (LOC402057), mRNA.
RARRES3	37.5	81.8	0.0013	0.0013	42.9858	5.02829e-05	2.18133	1.12521	2650564	NM_004585.2	NM_004585.3	ILMN_1701613	Homo sapiens retinoic acid receptor responder (tazarotene induced) 3 (RARRES3), mRNA.	MGC8906; HRASLS4; TIG3; RIG1
SNORA59B	16.1	36.3	0.0338	0.0013	15.4764	0.0283374	2.25466	1.17291	6980594	NR_003022.1	NR_003022.1	ILMN_3247251	Homo sapiens small nucleolar RNA, H/ACA box 59B (SNORA59B), small nucleolar RNA.	ACA59
GJB3	32.9	78.3	0.0013	0.0013	47.7114	1.69379e-05	2.37994	1.25092	3420446	NM_001005752.1	NM_001005752.1	ILMN_2334531	Homo sapiens gap junction protein, beta 3, 31kDa (GJB3), transcript variant 2, mRNA.	EKV; CX31; DFNA2; MGC102938; FLJ22486
KIAA1324	19.3	47.6	0.0169	0.0013	25.2427	0.0029904	2.46632	1.30236	520609	NM_020775.2	NM_020775.2	ILMN_1771482	Homo sapiens KIAA1324 (KIAA1324), mRNA.	MGC150624; RP11-352P4.1; EIG121
SEMA3B	65.5	163.6	0.0013	0	86.0139	2.50386e-09	2.49771	1.32061	430181	NM_001005914.1	NM_001005914.1	ILMN_1653501	Homo sapiens sema domain, immunoglobulin domain (Ig), short basic domain, secreted, (semaphorin) 3B (SEMA3B), transcript variant 2, mRNA.	FLJ34863; SEMAA; SEMA5; semaV; SemA; LUCA-1
AGPAT4	40.4	101.5	0.0013	0	70.4101	9.09892e-08	2.51238	1.32905	3440025	NM_001012734.1	NM_020133.2	ILMN_1730504	Homo sapiens 1-acylglycerol-3-phosphate O-acyltransferase 4 (lysophosphatidic acid acyltransferase, delta) (AGPAT4), mRNA.	dJ473J16.2; LPAAT-delta; 1-AGPAT4; RP3-473J16.2
CLIC3	34.9	90.9	0.0013	0	62.6385	5.44691e-07	2.60458	1.38105	5870136	NM_004669.2	NM_004669.2	ILMN_1796423	Homo sapiens chloride intracellular channel 3 (CLIC3), mRNA.
EOMES	38	100.4	0.0013	0	53.8943	4.07915e-06	2.64211	1.40169	7320372	NM_005442.2	NM_005442.2	ILMN_1760509	Homo sapiens eomesodermin homolog (Xenopus laevis) (EOMES), mRNA.	TBR2
LOC732215	16.8	47.2	0.0325	0.0013	20.9402	0.00805341	2.80952	1.49033	3290278	XR_015772.1	XR_015772.1	ILMN_3248309	PREDICTED: Homo sapiens misc_RNA (LOC732215), miscRNA.
GNAI1	10.2	30	0.0922	0.0026	15.7627	0.0265296	2.94118	1.55639	4260528	NM_002069.4	NM_002069.4	ILMN_2131467	Homo sapiens guanine nucleotide binding protein (G protein), alpha inhibiting activity polypeptide 1 (GNAI1), mRNA.	Gi
SEMA3B	10.1	30.5	0.0935	0.0026	13.105	0.0489215	3.0198	1.59445	4220433	NM_001005914.1	NM_001005914.1	ILMN_2406299	Homo sapiens sema domain, immunoglobulin domain (Ig), short basic domain, secreted, (semaphorin) 3B (SEMA3B), transcript variant 2, mRNA.	FLJ34863; SEMAA; SEMA5; semaV; SemA; LUCA-1
MGC23284	9.2	27.9	0.1065	0.0065	14.6596	0.0342011	3.03261	1.60056	4250653	NR_024399.1	NR_024399.1	ILMN_3233272	Homo sapiens hypothetical LOC197187 (MGC23284), transcript variant 2, non-coding RNA.
PAK6	20.7	70.7	0.0117	0.0013	61.1591	7.65755e-07	3.41546	1.77208	2030735	NM_020168.3	NM_020168.3	ILMN_1708223	Homo sapiens p21(CDKN1A)-activated kinase 6 (PAK6), mRNA.	PAK5
SNORD76	4.8	22.9	0.2104	0.0104	14.3897	0.036394	4.77083	2.25424	2750474	NR_003942.1	NR_003942.1	ILMN_3247148	Homo sapiens small nucleolar RNA, C/D box 76 (SNORD76), small nucleolar RNA.	U76
MMP13	14.8	74.8	0.0403	0.0013	84.8671	3.26054e-09	5.05405	2.33744	650092	NM_002427.2	NM_002427.2	ILMN_1663873	Homo sapiens matrix metallopeptidase 13 (collagenase 3) (MMP13), mRNA.	CLG3
INPP4B	20.6	106.4	0.0117	0	136.082	2.46468e-14	5.16505	2.36878	4860762	NM_003866.1	NM_003866.1	ILMN_2198878	Homo sapiens inositol polyphosphate-4-phosphatase, type II, 105kDa (INPP4B), mRNA.	MGC132014
GRIP2	4.3	28.6	0.2182	0.0052	13.9923	0.0398814	6.65116	2.73361	2360438	XM_042936.6	NM_001080423.1	ILMN_1686416	Homo sapiens glutamate receptor interacting protein 2 (GRIP2), mRNA.
KRTAP20-2	1.7	23.8	0.3506	0.0091	19.7328	0.0106346	14	3.80735	7560424	NM_181616.1	NM_181616.1	ILMN_1740258	Homo sapiens keratin associated protein 20-2 (KRTAP20-2), mRNA.	MGC133104; KAP20.2
