# Supplementary material for: INPP4B suppresses prostate cancer cell invasion
Source: Cell Commun Signal. 2014 Sep 25;12:61. doi: 10.1186/s12964-014-0061-y (PMC4181726; doi:10.1186/s12964-014-0061-y)
Supplement: Additional file 6: — Quantitative PCR primer sets for gene expression analysis. [file 12964_2014_61_MOESM6_ESM.xlsx]

## Sheet: Sheet1
Gene	Forward Primer	Reverse Primer
18S	GCAATTATTCCCCATGAACG	GGGACTTAATCAACGCAAGC
AR	TGTCCATCTTGTCGTCTTCG	CTGTCAGCTTCTGGGTTGTC
COX2	CTTCACGCATCAGTTTTTCAAG	TCACCGTAAATATGATTTAAGTCCAC
GAPDH	CACCAGGGCTGCTTTTAACTC	GACAAGCTTCCCGTTCTCAG
IL8	GAGCACTCCATAAGGCACAAA	ATGGTTCCTTCCGGTGGT
INPP4B	TGTCTGATGCTGACGCTAAGA	CCACAAACCAATCCAGCAA
PSA	TGTCCATCTTGTCGTCTTCG	CTGTCAGCTTCTGGGTTGTC
PAK6	AGCCTGCAGTGGAGAACG	AGGGAAGACCTGGGACCTT
COL6A3	GCCGTCTTTTGCCTCTTTCT	AATAATGTCAGCAGAGTCTTGTGC
HAS2	CTCCGGGACCACACAGAC	TCAGGATACATAGAAACCTCTCACAA
BIRC5	CCATTAACCGCCAGATTTGA	ATGCGGTGGTCCTTGAGA
